# Supplementary material for: Importance of Binding Site Hydration and Flexibility Revealed When Optimizing a Macrocyclic Inhibitor of the Keap1–Nrf2 Protein–Protein Interaction
Source: J Med Chem. 2022 Feb 2;65(4):3473–517. doi: 10.1021/acs.jmedchem.1c01975 (PMC8883477; doi:10.1021/acs.jmedchem.1c01975)
Supplement: Supplementary file 2 — jm1c01975_si_002.csv [file jm1c01975_si_002.csv]

Compound no.	SMILES	KD SPR (M)	KD Std. Dev SPR (M)	KD ITC (M)	KD Std. Dev. ITC (M)
1	O=C1N[C@@H](C(N(C)C)=O)CSCC(C=CC=C2)=C2C(OC[C@H]1NC([C@@H]3CCCN3C(C)=O)=O)=O	4,10E-06	3,00E-07	3,70E-06	8,00E-08
2	O=C1N[C@@H](C(N(C)C)=O)CS(CC(C=CC=C2)=C2C(OC[C@H]1NC([C@@H]3CCCN3C(C)=O)=O)=O)=O	2,95E-06	3,49E-07	1,01E-06	1,91E-08
3	O=C1N[C@@H](C(N(C)C)=O)CS(CC(C=CC=C2)=C2C(OC[C@H]1NC([C@@H]3CCCN3C(C)=O)=O)=O)(=O)=O	8,56E-05	3,31E-06	ND	ND
4	O=C1N[C@@H](C(N(C)C)=O)CS(CC(C=CC=C2)=C2C(OC[C@H]1NC([C@@H]3CCCN3C(C)=O)=O)=O)(=O)=N	4,19E-04	7,98E-05	ND	ND
5	O=C1N[C@@H](C(N(C)C)=O)CSCC(C=CC=C2)=C2C(NC[C@H]1NC([C@@H]3CCCN3C(C)=O)=O)=O	ND	ND	ND	ND
6	O=C1N[C@@H](C(N(C)C)=O)COCC(C=CC=C2)=C2C(OC[C@H]1NC([C@@H]3CCCN3C(C)=O)=O)=O	ND	ND	ND	ND
7	O=C1N[C@@H](C(N(C)C)=O)CCCC(C=CC=C2)=C2C(OC[C@H]1NC([C@@H]3CCCN3C(C)=O)=O)=O	9,28E-06	6,94E-07	4,13E-06	4,38E-07
8	O=C1N[C@@H](C(N(C)C)=O)C/C=C/C(C=CC=C2)=C2C(OC[C@H]1NC([C@@H]3CCCN3C(C)=O)=O)=O	ND	ND	ND	ND
9	O=C1N[C@@H](C(N(C)C)=O)CSCC(C=CC=C2Br)=C2C(OC[C@H]1NC([C@@H]3CCCN3C(C)=O)=O)=O	ND	ND	ND	ND
10	O=C1N[C@H](CSCC2=C(C(OC[C@H]1NC([C@@H]3CCCN3C(C)=O)=O)=O)C=C(Br)C=C2)C(N(C)C)=O	2,78E-05	1,20E-06	ND	ND
11	O=C1N[C@H](CSCC2=C(C(OC[C@H]1NC([C@@H]3CCCN3C(C)=O)=O)=O)C=CC(Br)=C2)C(N(C)C)=O	4,81E-04	2,26E-04	ND	ND
12	O=C1N[C@H](CSCC2=C(C(OC[C@H]1NC([C@@H]3CCCN3C(C)=O)=O)=O)C=CC=C2Br)C(N(C)C)=O	4,12E-06	3,59E-07	1,56E-06	1,27E-07
13	O=C1N[C@H](CSCC2=C(C(OC[C@H]1NC([C@@H]3CCCN3C(C)=O)=O)=O)C=C(C)C=C2)C(N(C)C)=O	3,44E-05	1,50E-06	ND	ND
14	O=C1N[C@H](CSCC2=C(C(OC[C@H]1NC([C@@H]3CCCN3C(C)=O)=O)=O)C=C(O)C=C2)C(N(C)C)=O	1,69E-05	1,27E-06	ND	ND
15	O=C1N[C@H](CSCC2=C(C(OC[C@H]1NC([C@@H]3CCCN3C(C)=O)=O)=O)C=C(OC)C=C2)C(N(C)C)=O	2,04E-04	6,09E-05	ND	ND
16	O=C1N[C@H](CSCC2=C(C(OC[C@H]1NC([C@@H]3CCCN3C(C)=O)=O)=O)C=C(C#N)C=C2)C(N(C)C)=O	9,41E-03	4,92E-03	ND	ND
17	O=C1N[C@H](CSCC2=C(C(OC[C@H]1NC([C@@H]3CCCN3C(C)=O)=O)=O)C=CC=C2C)C(N(C)C)=O	2,87E-05	1,07E-06	ND	ND
18	O=C1N[C@H](CSCC2=C(C(OC[C@H]1NC([C@@H]3CCCN3C(C)=O)=O)=O)C=CC=C2O)C(N(C)C)=O	1,01E-05	8,06E-07	ND	ND
19	O=C1N[C@H](CSCC2=C(C(OC[C@H]1NC([C@@H]3CCCN3C(C)=O)=O)=O)C=CC=C2OC)C(N(C)C)=O	1,62E-05	1,06E-06	ND	ND
20	O=C1N[C@H](CSCC2=C(C(OC[C@H]1NC([C@@H]3CCCN3C(C)=O)=O)=O)C=CC=C2C4CC4)C(N(C)C)=O	2,62E-05	1,17E-06	ND	ND
21	O=C1N[C@H](CSCC2=C(C(OC[C@H]1NC([C@@H]3CCCN3C(C)=O)=O)=O)C=CC=C2C#N)C(N(C)C)=O	6,26E-04	2,62E-04	ND	ND
22	O=C1N[C@H](CSCC2=C(C(OC[C@H]1NC([C@@H]3CCCN3C(C)=O)=O)=O)C=CC=C2C(O)=O)C(N(C)C)=O	1,71E-04	2,22E-05	ND	ND
23	O=C1N[C@H](CSCC2=C(C(OC[C@H]1NC(C)=O)=O)C=CC=C2)C(N(C)C)=O	3,16E-04	4,19E-05	ND	ND
24	O=C1N[C@@H](C(N(C)C)=O)CSCC(C=CC=C2)=C2C(OC[C@H]1NC(CNC(C)=O)=O)=O	2,46E-04	8,79E-05	ND	ND
25	O=C(N[C@@H]1COC(C2=C(C=CC=C2)CSC[C@H](C(N(C)C)=O)NC1=O)=O)[C@@H]3CCN3C(C)=O	2,63E-05	9,45E-07	ND	ND
26	O=C(N[C@@H]1COC(C2=C(C=CC=C2)CSC[C@H](C(N(C)C)=O)NC1=O)=O)[C@@H]3CCCCN3C(C)=O	2,31E-05	2,41E-06	ND	ND
27	O=C(N[C@@H]1COC(C2=C(C=CC=C2)CSC[C@H](C(N(C)C)=O)NC1=O)=O)[C@@H]3CSCN3C(C)=O	1,32E-05	8,32E-07	ND	ND
28	O=C1N[C@@H](C(N(C)C)=O)CSCC(C=CC=C2)=C2C(OC[C@H]1NC([C@@H]3CCCN3C(C4CC4)=O)=O)=O	3,12E-05	3,92E-06	ND	ND
29	O=C1N[C@@H](C(N(C)C)=O)CSCC(C=CC=C2)=C2C(OC[C@H]1NC([C@@H]3CCCN3C=O)=O)=O	1,03E-05	8,10E-07	ND	ND
30	O=C1N[C@@H](C(N(C)C)=O)CSCC(C=CC=C2)=C2C(OC[C@H]1NC([C@@H]3CCCN3C(C(F)(F)F)=O)=O)=O	8,99E-06	6,20E-07	ND	ND
31	O=C1N[C@@H](C(N(C)C)=O)CSCC(C=CC=C2)=C2C(OC[C@H]1NC([C@@H]3CCCN3C(OC)=O)=O)=O	1,99E-05	1,73E-06	ND	ND
32	O=C1N[C@@H](C(N(C)C)=O)CSCC(C=CC=C2)=C2C(OC[C@H]1NC([C@@H]3CCCN3C(COC)=O)=O)=O	1,70E-05	1,65E-06	ND	ND
33	O=C1N[C@@H](C(N(C)C)=O)CSCC(C=CC=C2)=C2C(OC[C@H]1NC([C@@H]3CCCN3C(C4=CC=CC=C4)=O)=O)=O	1,25E-05	8,92E-07	ND	ND
34	O=C1N[C@@H](C(N(C)C)=O)CSCC(C=CC=C2)=C2C(OC[C@H]1NC([C@@H]3CCCN3C(CC4=CC=CC=C4)=O)=O)=O	3,27E-05	1,28E-06	ND	ND
35	O=C1N[C@@H](C(N(C)C)=O)CSCC(C=CC=C2)=C2C(OC[C@H]1NC([C@@H]3CCCN3S(C)(=O)=O)=O)=O	1,11E-05	7,57E-07	ND	ND
36	O=C1N[C@H](CSCC2=C(C(OC[C@H]1NC([C@@H]3CCCN3S(C4=CC=CC=C4)(=O)=O)=O)=O)C=CC=C2)C(N(C)C)=O	2,06E-05	7,81E-07	ND	ND
37	O=C1N[C@@H](C(N(C)C)=O)CSCC2=C(C=CC=C2)C(OC[C@H]1NC([C@@H]3CCCN3S(CC4=CC=CC=C4)(=O)=O)=O)=O	3,57E-05	1,35E-06	ND	ND
38	OC(CCC(N1CCC[C@H]1C(N[C@@H]2CNC(C3=C(C=CC=C3)CSC[C@H](C(N(C)C)=O)NC2=O)=O)=O)=O)=O	2,37E-06	1,13E-07	9,13E-07	2,00E-07
39	O=C(NC)CCC(N1CCC[C@H]1C(N[C@@H]2CNC(C3=C(C=CC=C3)CSC[C@H](C(N(C)C)=O)NC2=O)=O)=O)=O	4,67E-06	4,06E-07	1,44E-06	1,91E-07
40	O=C(NC)/C=C/C(N1CCC[C@H]1C(N[C@@H]2CNC(C3=C(C=CC=C3)CSC[C@H](C(N(C)C)=O)NC2=O)=O)=O)=O	7,78E-06	9,13E-07	ND	ND
41	N#CC1=C(C(N2CCC[C@H]2C(N[C@@H]3COC(C4=CC=CC=C4CSC[C@H](C(N(C)C)=O)NC3=O)=O)=O)=O)SC=C1	1,69E-06	2,43E-07	1,04E-06	2,12E-08
42	O=C(N(C)C)[C@H](NC1=O)CSCC2=CC=CC=C2C(OC[C@H]1NC([C@@H]3CCCN3C(C4=NOC=C4)=O)=O)=O	7,33E-06	1,12E-06	2,16E-06	9,19E-08
43	O=C(NC(N1CCC[C@H]1C(N[C@@H]2COC(C3=CC=CC=C3CSC[C@H](C(N(C)C)=O)NC2=O)=O)=O)=O)C4=CC=CC=C4	8,33E-06	9,28E-07	2,57E-06	2,40E-07
44	O=C(C1=C(OC)C=CC=C1)NCC(N2CCC[C@H]2C(N[C@@H]3COC(C4=CC=CC=C4CSC[C@H](C(N(C)C)=O)NC3=O)=O)=O)=O	9,63E-06	1,00E-06	3,44E-06	3,89E-07
45	O=C(N(C)C)[C@H](NC1=O)CSCC2=CC=CC=C2C(OC[C@H]1NC([C@@H]3CCCN3C(C4=CC5=C(S4)N=CC=C5)=O)=O)=O	7,67E-06	1,28E-06	ND	ND
46	O=C(N1CC(N2CCC[C@H]2C(N[C@@H]3COC(C4=CC=CC=C4CSC[C@H](C(N(C)C)=O)NC3=O)=O)=O)=O)C5=C(C=CC=C5)C1=O	1,53E-06	5,01E-07	4,97E-06	4,24E-08
47	O=C1C2=C(C=CC=C2)SN1CC(N3CCC[C@H]3C(N[C@@H]4COC(C5=CC=CC=C5CSC[C@H](C(N(C)C)=O)NC4=O)=O)=O)=O	2,85E-06	7,78E-08	7,75E-07	8,98E-08
48	CC(NC(N1CC(N2CCC[C@H]2C(N[C@@H]3COC(C4=CC=CC=C4CSC[C@H](C(N(C)C)=O)NC3=O)=O)=O)=O)=O)(C5=CC=CC=C5)C1=O	6,98E-06	4,14E-07	ND	ND
49	O=C(N(C)C)[C@H](NC1=O)CSCC2=CC=CC=C2C(OC[C@H]1NC([C@@H]3CCCN3C(C4=NN(C5=CC=CC=C5)C=N4)=O)=O)=O	5,96E-06	4,66E-07	ND	ND
50	O=C(N(C)C)[C@H](NC1=O)CSCC2=CC=CC=C2C(OC[C@H]1NC([C@@H]3CCCN3C(C4=CC=CC=C4OC5=CC=CC=C5C#N)=O)=O)=O	8,50E-06	1,85E-07	ND	ND
51	O=C(N(C)C)[C@H](NC1=O)CSCC2=CC=CC=C2C(OC[C@H]1NC([C@@H]3CCCN3C(C4=NC(N5C=NC=C5)=CC=C4)=O)=O)=O	9,77E-06	8,03E-07	ND	ND
52	O=C(N(C)C)[C@H](NC1=O)CSCC2=CC=CC=C2C(OC[C@H]1NC([C@@H]3CCCN3C(CNC(C4(C5=CC=CC=C5)CC4)=O)=O)=O)=O	6,37E-06	5,96E-07	ND	ND
53	N#CC1=C(NC(C=C1C)=O)SCC(N2CCC[C@H]2C(N[C@@H]3COC(C4=CC=CC=C4CSC[C@H](C(N(C)C)=O)NC3=O)=O)=O)=O	7,46E-06	6,85E-07	ND	ND
54	O=C(C(N1CCC[C@H]1C(N[C@@H]2COC(C3=CC=CC=C3CSC[C@@H](NC2=O)C(N(C)C)=O)=O)=O)=O)C4=CC=CC=C4C(O)=O	8,42E-06	4,90E-07	ND	ND
55	O=C([C@@H](CO1)NC([C@@H]2CCCN2C(CSC3=C(C(O)=O)C=CC=C3)=O)=O)N[C@@H](C(N(C)C)=O)CSCC4=CC=CC=C4C1=O	7,13E-06	9,74E-07	ND	ND
56	OC(C(CC1)=NN(C2=CC=CC(C(N3CCC[C@H]3C(N[C@@H]4COC(C5=CC=CC=C5CSC[C@@H](NC4=O)C(N(C)C)=O)=O)=O)=O)=C2)C1=O)=O	7,40E-06	6,44E-07	ND	ND
57	OC(C1=C(C(N2CCC[C@H]2C(N[C@@H]3COC(C4=CC=CC=C4CSC[C@H](C(N(C)C)=O)NC3=O)=O)=O)=O)C=CS1)=O	9,24E-06	9,13E-07	ND	ND
58	CS(NC1=C(C(N[C@@H]2COC(C3=CC=CC=C3CSC[C@H](C(N(C)C)=O)NC2=O)=O)=O)SC=C1)(=O)=O	9,71E-06	7,20E-07	ND	ND
59	O=C1N[C@@H](C(N(C)C)=O)CSCC(C(C2=CC=CC=C2)=CC=C3)=C3C(OC[C@H]1NC([C@@H]4CCCN4C(C)=O)=O)=O	9,34E-05	1,05E-05	ND	ND
60	O=C1N[C@@H](C(N(C)C)=O)CSCC(C(C2=CC=CC3=NON=C32)=CC=C4)=C4C(OC[C@H]1NC([C@@H]5CCCN5C(C)=O)=O)=O	1,10E-06	4,00E-08	8,86E-07	1,34E-07
61	O=C1N[C@@H](C(N(C)C)=O)CSCC(C(C2=CC3=NON=C3C=C2)=CC=C4)=C4C(OC[C@H]1NC([C@@H]5CCCN5C(C)=O)=O)=O	2,72E-04	7,62E-05	ND	ND
62	O=C1N[C@@H](C(N(C)C)=O)CSCC(C(C2=CC=C(C#N)S2)=CC=C3)=C3C(OC[C@H]1NC([C@@H]4CCCN4C(C)=O)=O)=O	5,89E-05	6,59E-06	ND	ND
63	O=C1N[C@@H](C(N(C)C)=O)CSCC(C(C2=CC(C(O)=O)=CC=C2)=CC=C3)=C3C(OC[C@H]1NC([C@@H]4CCCN4C(C)=O)=O)=O	2,75E-06	7,00E-08	8,87E-07	5,23E-08
64	O=C1N[C@@H](C(N(C)C)=O)CSCC(C(C2=CC=C(C(O)=O)C=C2)=CC=C3)=C3C(OC[C@H]1NC([C@@H]4CCCN4C(C)=O)=O)=O	4,00E-08	0,00E+00	6,77E-08	1,75E-08
65	O=C1N[C@@H](C(N(C)C)=O)CSCC(C(C2=CC=C(C(OC)=O)C=C2)=CC=C3)=C3C(OC[C@H]1NC([C@@H]4CCCN4C(C)=O)=O)=O	4,03E-04	9,11E-05	ND	ND
66	O=C(O)CC1=CC=C(C2=CC=CC(C(OC[C@H]3NC([C@@H]4CCCN4C(C)=O)=O)=O)=C2CSC[C@H](C(N(C)C)=O)NC3=O)C=C1	1,25E-05	2,67E-06	ND	ND
67	O=C1N[C@@H](C(N(C)C)=O)CSCC(C(C2=CC=C(C(O)=O)S2)=CC=C3)=C3C(OC[C@H]1NC([C@@H]4CCCN4C(C)=O)=O)=O	4,38E-08	7,07E-09	4,61E-08	1,10E-08
68	O=C1N[C@@H](C(N(C)C)=O)CSCC(C(C2=CC=C(C3=NN=NN3)C=C2)=CC=C4)=C4C(OC[C@H]1NC([C@@H]5CCCN5C(C)=O)=O)=O	7,58E-07	2,50E-08	3,83E-07	1,92E-07
69	O=C1N[C@@H](C(N(C)C)=O)CSCC(C(C2=CC=C([N+]([O-])=O)C=C2)=CC=C3)=C3C(OC[C@H]1NC([C@@H]4CCCN4C(C)=O)=O)=O	1,22E-04	2,94E-05	ND	ND
70	O=S(C1=CC=C(C2=CC=CC(C(OC[C@H]3NC([C@@H]4CCCN4C(C)=O)=O)=O)=C2CSC[C@H](C(N(C)C)=O)NC3=O)C=C1)(C)=O	1,31E-04	2,16E-05	ND	ND
71	O=C(C)C1=CC=C(C2=CC=CC(C(OC[C@H]3NC([C@@H]4CCCN4C(C)=O)=O)=O)=C2CSC[C@H](C(N(C)C)=O)NC3=O)C=C1	4,45E-05	7,58E-06	ND	ND
72	CC1=C(C(O)=O)C=CC(C2=CC=CC(C(OC[C@H]3NC([C@@H]4CCCN4C(C)=O)=O)=O)=C2CSC[C@H](C(N(C)C)=O)NC3=O)=C1	4,90E-08	4,99E-09	4,31E-08	2,90E-09
73	COC1=C(C(O)=O)C=CC(C2=CC=CC(C(OC[C@H]3NC([C@@H]4CCCN4C(C)=O)=O)=O)=C2CSC[C@H](C(N(C)C)=O)NC3=O)=C1	1,32E-07	1,22E-08	3,64E-08	1,73E-08
74	FC1=C(C(O)=O)C=CC(C2=CC=CC(C(OC[C@H]3NC([C@@H]4CCCN4C(C)=O)=O)=O)=C2CSC[C@H](C(N(C)C)=O)NC3=O)=C1	8,55E-08	7,74E-09	3,29E-08	7,21E-09
75	O=C1N[C@@H](C(N(C)C)=O)CSCC(C(C2=CC([N+]([O-])=O)=C(C(O)=O)C=C2)=CC=C3)=C3C(OC[C@H]1NC([C@@H]4CCCN4C(C)=O)=O)=O	1,02E-07	9,87E-09	2,88E-08	9,90E-09
76	O=C1N[C@@H](C(N(C)C)=O)CSCC(C(C2=CC(C(F)(F)F)=C(C(O)=O)C=C2)=CC=C3)=C3C(OC[C@H]1NC([C@@H]4CCCN4C(C)=O)=O)=O	1,52E-07	1,85E-08	3,69E-08	1,59E-08
77	CC1=C(C(O)=O)C(C)=CC(C2=CC=CC(C(OC[C@H]3NC([C@@H]4CCCN4C(C)=O)=O)=O)=C2CSC[C@H](C(N(C)C)=O)NC3=O)=C1	9,73E-08	6,06E-09	2,92E-08	1,49E-08
78	FC1=C(C(O)=O)C(F)=CC(C2=CC=CC(C(OC[C@H]3NC([C@@H]4CCCN4C(C)=O)=O)=O)=C2CSC[C@H](C(N(C)C)=O)NC3=O)=C1	2,73E-08	3,90E-09	2,88E-08	1,04E-08
S1	OCCC(N1CCC[C@H]1C(N[C@@H]2COC(C3=C(C=CC=C3)CSC[C@H](C(N(C)C)=O)NC2=O)=O)=O)=O	1,44E-05	7,00E-07	ND	ND
S2	OCCCC(N1CCC[C@H]1C(N[C@@H]2COC(C3=C(C=CC=C3)CSC[C@H](C(N(C)C)=O)NC2=O)=O)=O)=O	1,81E-05	7,00E-07	ND	ND
S3	O=C(OC)CCC(N1CCC[C@H]1C(N[C@@H]2COC(C3=C(C=CC=C3)CSC[C@H](C(N(C)C)=O)NC2=O)=O)=O)=O	1,71E-05	8,15E-07	ND	ND
S4	O=C1N[C@@H](C(N(C)C)=O)CSCC(C=CC=C2)=C2C(OC[C@H]1NC([C@@H]3CCCN3C(CCC(N)=O)=O)=O)=O	1,55E-05	3,36E-06	ND	ND
S5	O=C1N[C@@H](C(N(C)C)=O)CSCC(C=CC=C2)=C2C(OC[C@H]1NC([C@@H]3CCCN3C(CCC(N(C)C)=O)=O)=O)=O	3,11E-05	7,05E-06	ND	ND
S6	O=C1C(C(N2CCC[C@H]2C(N[C@@H]3COC(C4=C(C=CC=C4)CSC[C@H](C(N(C)C)=O)NC3=O)=O)=O)=O)=CC=CN1	1,06E-05	9,02E-07	ND	ND
S7	O=C1N[C@@H](C(N(C)C)=O)CSCC(C=CC=C2)=C2C(OC[C@H]1NC([C@@H]3CCCN3C(C4=CC=CN(C)C4=O)=O)=O)=O	1,47E-05	1,71E-06	ND	ND
S8	O=S(NC1=C(C(N2CCC[C@H]2C(N[C@@H]3COC(C4=C(C=CC=C4)CSC[C@H](C(N(C)C)=O)NC3=O)=O)=O)=O)C=CC=C1)(C)=O	1,53E-05	9,69E-07	ND	ND
S9	O=C1N[C@@H](C(N(C)C)=O)CSCC(C=CC=C2)=C2C(OC[C@H]1NC([C@@H]3CCCN3C(C(C=CC=C4)=C4OS(=O)(C)=O)=O)=O)=O	1,37E-05	1,05E-06	ND	ND
S10	BrC1=CSN=C1C(N2CCC[C@H]2C(N[C@@H]3COC(C4=C(C=CC=C4)CSC[C@H](C(N(C)C)=O)NC3=O)=O)=O)=O	2,85E-05	1,36E-06	ND	ND
S11	O=C(C)N(CC(N1CCC[C@H]1C(N[C@@H]2COC(C3=C(C=CC=C3)CSC[C@H](C(N(C)C)=O)NC2=O)=O)=O)=O)C4=CC=CC=C4	6,36E-05	3,16E-06	ND	ND
S12	O=C1N[C@@H](C(N(C)C)=O)CSCC(C=CC=C2)=C2C(OC[C@H]1NC([C@@H]3CCCN3C(C4=CC=CC5=C4N=CN5)=O)=O)=O	1,26E-05	8,72E-07	ND	ND
S13	O=C1N[C@@H](C(N(C)C)=O)CSCC(C=CC=C2)=C2C(OC[C@H]1NC([C@@H]3CCCN3C(CC4=CC(C=CC=C5)=C5S4)=O)=O)=O	3,54E-05	1,08E-06	ND	ND
S14	O=C1N[C@@H](C(N(C)C)=O)CSCC(C=CC=C2)=C2C(OC[C@H]1NC([C@@H]3CCCN3C(CCC4=CC=C5C=CC=CC5=N4)=O)=O)=O	1,26E-05	9,21E-07	ND	ND
S15	O=C1C2=CC=CC=C2C=CN1CC(N3CCC[C@H]3C(N[C@@H]4COC(C5=C(C=CC=C5)CSC[C@H](C(N(C)C)=O)NC4=O)=O)=O)=O	5,10E-05	2,71E-06	ND	ND
S16	O=C1N[C@@H](C(N(C)C)=O)CSCC(C=CC=C2)=C2C(OC[C@H]1NC([C@@H]3CCCN3C(CC4=CC=CN=C4)=O)=O)=O	5,10E-05	2,02E-06	ND	ND
S17	CC(N1CC(N2CCC[C@H]2C(N[C@@H]3COC(C4=C(C=CC=C4)CSC[C@H](C(N(C)C)=O)NC3=O)=O)=O)=O)=NC5=C(C(C6=CC=CS6)=CS5)C1=O	1,22E-04	1,73E-05	ND	ND
S18	O=C1N(C)C=C(C(N2CCC[C@H]2C(N[C@@H]3COC(C4=C(C=CC=C4)CSC[C@H](C(N(C)C)=O)NC3=O)=O)=O)=O)C5=C1C=CC=C5	4,59E-05	5,05E-06	ND	ND
S19	CC1=C(C(N2CCC[C@H]2C(N[C@@H]3COC(C4=C(C=CC=C4)CSC[C@H](C(N(C)C)=O)NC3=O)=O)=O)=O)C=C(S(=O)(NC)=O)C=C1	4,99E-05	4,78E-06	ND	ND
S20	O=S1(N(CC(N2CCC[C@H]2C(N[C@@H]3COC(C4=C(C=CC=C4)CSC[C@H](C(N(C)C)=O)NC3=O)=O)=O)=O)C5=CC=CC=C5N1C6=CC=CC=C6)=O	2,61E-04	8,41E-06	ND	ND
S21	O=C1N[C@@H](C(N(C)C)=O)CSCC(C=CC=C2)=C2C(OC[C@H]1NC([C@@H]3CCCN3C(C4=C(N5N=NN=C5)C=CC=C4)=O)=O)=O	1,30E-05	1,66E-06	ND	ND
S22	OC(C1=CC(C(N2CCC[C@H]2C(N[C@@H]3COC(C4=C(C=CC=C4)CSC[C@H](C(N(C)C)=O)NC3=O)=O)=O)=O)=CC=C1)=O	1,82E-05	1,53E-06	ND	ND
S23	O=S(N(C)C1=C(C(N2CCC[C@H]2C(N[C@@H]3COC(C4=C(C=CC=C4)CSC[C@H](C(N(C)C)=O)NC3=O)=O)=O)=O)C=CC=C1)(C)=O	3,16E-05	3,31E-06	ND	ND
S24	O=C(C)NC1=C(C(N2CCC[C@H]2C(N[C@@H]3COC(C4=C(C=CC=C4)CSC[C@H](C(N(C)C)=O)NC3=O)=O)=O)=O)C=CC=C1	1,97E-05	6,63E-06	ND	ND
