# Supplementary material for: Importance of Binding Site Hydration and Flexibility Revealed When Optimizing a Macrocyclic Inhibitor of the Keap1–Nrf2 Protein–Protein Interaction
Source: J Med Chem. 2022 Feb 2;65(4):3473–517. doi: 10.1021/acs.jmedchem.1c01975 (PMC8883477; doi:10.1021/acs.jmedchem.1c01975)
Supplement: Supplementary file 3 — jm1c01975_si_003.zip [file jm1c01975_si_003.zip]

Archive with 76 entries (75 files):
- protein (kopia)/
- __MACOSX/._protein (kopia)
- protein (kopia)/S19.pdb
- __MACOSX/protein (kopia)/._S19.pdb
- protein (kopia)/S18.pdb
- __MACOSX/protein (kopia)/._S18.pdb
- protein (kopia)/S22.pdb
- __MACOSX/protein (kopia)/._S22.pdb
- protein (kopia)/S20.pdb
- __MACOSX/protein (kopia)/._S20.pdb
- protein (kopia)/S8.pdb
- __MACOSX/protein (kopia)/._S8.pdb
- protein (kopia)/S21.pdb
- __MACOSX/protein (kopia)/._S21.pdb
- protein (kopia)/41.pdb
- __MACOSX/protein (kopia)/._41.pdb
- protein (kopia)/55.pdb
- __MACOSX/protein (kopia)/._55.pdb
- protein (kopia)/54.pdb
- __MACOSX/protein (kopia)/._54.pdb
- protein (kopia)/56.pdb
- __MACOSX/protein (kopia)/._56.pdb
- protein (kopia)/42.pdb
- __MACOSX/protein (kopia)/._42.pdb
- protein (kopia)/43.pdb
- __MACOSX/protein (kopia)/._43.pdb
- protein (kopia)/57.pdb
- __MACOSX/protein (kopia)/._57.pdb
- protein (kopia)/53.pdb
- __MACOSX/protein (kopia)/._53.pdb
- protein (kopia)/47.pdb
- __MACOSX/protein (kopia)/._47.pdb
- protein (kopia)/46.pdb
- __MACOSX/protein (kopia)/._46.pdb
- protein (kopia)/52.pdb
- __MACOSX/protein (kopia)/._52.pdb
- protein (kopia)/44.pdb
- __MACOSX/protein (kopia)/._44.pdb
- protein (kopia)/50.pdb
- __MACOSX/protein (kopia)/._50.pdb
- protein (kopia)/51.pdb
- __MACOSX/protein (kopia)/._51.pdb
- protein (kopia)/45.pdb
- __MACOSX/protein (kopia)/._45.pdb
- protein (kopia)/48.pdb
- __MACOSX/protein (kopia)/._48.pdb
- protein (kopia)/60.pdb
- __MACOSX/protein (kopia)/._60.pdb
- protein (kopia)/61.pdb
- __MACOSX/protein (kopia)/._61.pdb
- protein (kopia)/49.pdb
- __MACOSX/protein (kopia)/._49.pdb
- protein (kopia)/63.pdb
- __MACOSX/protein (kopia)/._63.pdb
- protein (kopia)/62.pdb
- __MACOSX/protein (kopia)/._62.pdb
- protein (kopia)/58.pdb
- __MACOSX/protein (kopia)/._58.pdb
- protein (kopia)/S10.pdb
- __MACOSX/protein (kopia)/._S10.pdb
- protein (kopia)/S11.pdb
- __MACOSX/protein (kopia)/._S11.pdb
- protein (kopia)/S13.pdb
- __MACOSX/protein (kopia)/._S13.pdb
- protein (kopia)/S6.pdb
- __MACOSX/protein (kopia)/._S6.pdb
- protein (kopia)/S12.pdb
- __MACOSX/protein (kopia)/._S12.pdb
- protein (kopia)/S16.pdb
- __MACOSX/protein (kopia)/._S16.pdb
- protein (kopia)/S17.pdb
- __MACOSX/protein (kopia)/._S17.pdb
- protein (kopia)/S15.pdb
- __MACOSX/protein (kopia)/._S15.pdb
- protein (kopia)/S14.pdb
- __MACOSX/protein (kopia)/._S14.pdb
