# Supplementary material for: Importance of Binding Site Hydration and Flexibility Revealed When Optimizing a Macrocyclic Inhibitor of the Keap1–Nrf2 Protein–Protein Interaction
Source: J Med Chem. 2022 Feb 2;65(4):3473–517. doi: 10.1021/acs.jmedchem.1c01975 (PMC8883477; doi:10.1021/acs.jmedchem.1c01975)
Supplement: Supplementary file 3 — jm1c01975_si_003.zip [file jm1c01975_si_003.zip › protein (kopia)/41.pdb]

MODEL        1
HETATM    1  C1  LIG     1     -19.132  25.540 -28.644  0.00  0.00           C  
HETATM    2  N1  LIG     1     -19.479  25.114 -27.286  0.00  0.00           N  
HETATM    3  O1  LIG     1     -21.358  24.094 -27.882  0.00  0.00           O  
HETATM    4  S1  LIG     1     -23.697  24.844 -24.179  0.00  0.00           S  
HETATM    5  C2  LIG     1     -18.478  25.181 -26.219  0.00  0.00           C  
HETATM    6  N2  LIG     1     -20.282  21.369 -23.940  0.00  0.00           N  
HETATM    7  O2  LIG     1     -22.842  21.240 -20.232  0.00  0.00           O  
HETATM    8  S2  LIG     1     -20.304  22.162 -29.788  0.00  0.00           S  
HETATM    9  C3  LIG     1     -20.719  24.659 -27.019  0.00  0.00           C  
HETATM   10  N3  LIG     1     -19.896  20.492 -27.038  0.00  0.00           N  
HETATM   11  O3  LIG     1     -22.199  22.874 -21.678  0.00  0.00           O  
HETATM   12  C4  LIG     1     -21.317  24.854 -25.637  0.00  0.00           C  
HETATM   13  N4  LIG     1     -24.818  21.098 -27.706  0.00  0.00           N  
HETATM   14  O4  LIG     1     -18.212  21.670 -24.678  0.00  0.00           O  
HETATM   15  C5  LIG     1     -22.833  24.912 -25.771  0.00  0.00           C  
HETATM   16  N5  LIG     1     -20.917  23.675 -24.903  0.00  0.00           N  
HETATM   17  O5  LIG     1     -21.835  21.277 -26.290  0.00  0.00           O  
HETATM   18  C6  LIG     1     -24.023  23.066 -23.951  0.00  0.00           C  
HETATM   19  O6  LIG     1     -20.268  24.810 -23.015  0.00  0.00           O  
HETATM   20  C7  LIG     1     -24.940  22.784 -22.780  0.00  0.00           C  
HETATM   21  C8  LIG     1     -26.303  22.976 -23.008  0.00  0.00           C  
HETATM   22  C9  LIG     1     -27.261  22.763 -22.031  0.00  0.00           C  
HETATM   23  C10 LIG     1     -26.839  22.353 -20.780  0.00  0.00           C  
HETATM   24  C11 LIG     1     -25.494  22.158 -20.519  0.00  0.00           C  
HETATM   25  C12 LIG     1     -24.534  22.364 -21.502  0.00  0.00           C  
HETATM   26  C13 LIG     1     -23.123  22.084 -21.072  0.00  0.00           C  
HETATM   27  C14 LIG     1     -20.935  22.204 -21.696  0.00  0.00           C  
HETATM   28  C15 LIG     1     -20.139  22.437 -22.969  0.00  0.00           C  
HETATM   29  C16 LIG     1     -19.256  21.058 -24.755  0.00  0.00           C  
HETATM   30  C17 LIG     1     -19.405  19.948 -25.764  0.00  0.00           C  
HETATM   31  C18 LIG     1     -18.031  19.299 -26.038  0.00  0.00           C  
HETATM   32  C19 LIG     1     -18.078  19.017 -27.562  0.00  0.00           C  
HETATM   33  C20 LIG     1     -18.880  20.238 -28.080  0.00  0.00           C  
HETATM   34  C21 LIG     1     -21.073  21.120 -27.226  0.00  0.00           C  
HETATM   35  C22 LIG     1     -21.436  21.616 -28.558  0.00  0.00           C  
HETATM   36  C23 LIG     1     -22.723  21.733 -29.048  0.00  0.00           C  
HETATM   37  C24 LIG     1     -23.891  21.379 -28.300  0.00  0.00           C  
HETATM   38  C25 LIG     1     -22.760  22.233 -30.343  0.00  0.00           C  
HETATM   39  C26 LIG     1     -21.570  22.505 -30.877  0.00  0.00           C  
HETATM   40  C27 LIG     1     -20.438  23.760 -23.617  0.00  0.00           C  
ENDMDL
CONECT    1    2
CONECT    2    1    5    9
CONECT    3    9
CONECT    4   18   15
CONECT    5    2
CONECT    6   29   28
CONECT    7   26
CONECT    8   35   39
CONECT    9    2    3   12
CONECT   10   34   30   33
CONECT   11   27   26
CONECT   12    9   15   16
CONECT   13   37
CONECT   14   29
CONECT   15   12    4
CONECT   16   12   40
CONECT   17   34
CONECT   18    4   20
CONECT   19   40
CONECT   20   18   21   25
CONECT   21   20   22
CONECT   22   21   23
CONECT   23   22   24
CONECT   24   23   25
CONECT   25   20   24   26
CONECT   26   25    7   11
CONECT   27   11   28
CONECT   28   27    6   40
CONECT   29    6   14   30
CONECT   30   29   10   31
CONECT   31   30   32
CONECT   32   31   33
CONECT   33   32   10
CONECT   34   10   17   35
CONECT   35   34    8   36
CONECT   36   35   37   38
CONECT   37   36   13
CONECT   38   36   39
CONECT   39   38    8
CONECT   40   28   16   19
END
ATOM      1 CL    CL A 940     -21.434  18.645 -22.953  1.00 78.90          CL
ATOM      1  N   GLY A 325     -23.317  30.664   8.795  0.00  0.00      A    N  
ATOM      2  CA  GLY A 325     -22.479  31.037   7.666  0.00  0.00      A    C  
ATOM      3  C   GLY A 325     -22.443  29.980   6.575  0.00  0.00      A    C  
ATOM      4  O   GLY A 325     -21.521  29.154   6.526  0.00  0.00      A    O  
ATOM      5  N   ARG A 326     -23.431  30.019   5.662  0.00  0.00      A    N1-
ATOM      6  CA  ARG A 326     -23.533  29.081   4.538  0.00  0.00      A    C  
ATOM      7  C   ARG A 326     -22.746  29.561   3.303  0.00  0.00      A    C  
ATOM      8  O   ARG A 326     -22.689  30.761   3.020  0.00  0.00      A    O  
ATOM      9  CB  ARG A 326     -25.005  28.781   4.206  0.00  0.00      A    C  
ATOM     10  CG  ARG A 326     -25.746  28.109   5.364  0.00  0.00      A    C  
ATOM     11  CD  ARG A 326     -27.205  27.886   5.048  0.00  0.00      A    C  
ATOM     12  NE  ARG A 326     -27.531  26.464   4.897  0.00  0.00      A    N1-
ATOM     13  CZ  ARG A 326     -28.201  25.944   3.866  0.00  0.00      A    C  
ATOM     14  NH1 ARG A 326     -28.464  24.641   3.825  0.00  0.00      A    N1+
ATOM     15  NH2 ARG A 326     -28.642  26.729   2.886  0.00  0.00      A    N  
ATOM     16  N   LEU A 327     -22.104  28.624   2.593  0.00  0.00      A    N1-
ATOM     17  CA  LEU A 327     -21.316  28.954   1.395  0.00  0.00      A    C  
ATOM     18  C   LEU A 327     -22.001  28.502   0.115  0.00  0.00      A    C  
ATOM     19  O   LEU A 327     -22.791  27.555   0.143  0.00  0.00      A    O  
ATOM     20  CB  LEU A 327     -19.906  28.333   1.469  0.00  0.00      A    C  
ATOM     21  CG  LEU A 327     -19.049  28.706   2.683  0.00  0.00      A    C  
ATOM     22  CD1 LEU A 327     -17.715  28.045   2.608  0.00  0.00      A    C  
ATOM     23  CD2 LEU A 327     -18.830  30.182   2.776  0.00  0.00      A    C  
ATOM     24  N   ILE A 328     -21.664  29.158  -1.018  0.00  0.00      A    N1-
ATOM     25  CA  ILE A 328     -22.152  28.749  -2.329  0.00  0.00      A    C  
ATOM     26  C   ILE A 328     -21.027  27.924  -2.981  0.00  0.00      A    C  
ATOM     27  O   ILE A 328     -20.012  28.490  -3.355  0.00  0.00      A    O  
ATOM     28  CB  ILE A 328     -22.646  29.942  -3.229  0.00  0.00      A    C  
ATOM     29  CG1 ILE A 328     -23.833  30.714  -2.567  0.00  0.00      A    C  
ATOM     30  CG2 ILE A 328     -23.015  29.430  -4.646  0.00  0.00      A    C  
ATOM     31  CD1 ILE A 328     -24.208  32.032  -3.181  0.00  0.00      A    C  
ATOM     32  N   TYR A 329     -21.210  26.604  -3.112  0.00  0.00      A    N1-
ATOM     33  CA  TYR A 329     -20.235  25.693  -3.731  0.00  0.00      A    C  
ATOM     34  C   TYR A 329     -20.446  25.572  -5.225  0.00  0.00      A    C  
ATOM     35  O   TYR A 329     -21.585  25.472  -5.683  0.00  0.00      A    O  
ATOM     36  CB  TYR A 329     -20.283  24.284  -3.087  0.00  0.00      A    C  
ATOM     37  CG  TYR A 329     -19.828  24.263  -1.641  0.00  0.00      A    C  
ATOM     38  CD1 TYR A 329     -20.693  24.634  -0.609  0.00  0.00      A    C  
ATOM     39  CD2 TYR A 329     -18.545  23.842  -1.299  0.00  0.00      A    C  
ATOM     40  CE1 TYR A 329     -20.264  24.666   0.718  0.00  0.00      A    C  
ATOM     41  CE2 TYR A 329     -18.127  23.804   0.033  0.00  0.00      A    C  
ATOM     42  CZ  TYR A 329     -18.986  24.229   1.042  0.00  0.00      A    C  
ATOM     43  OH  TYR A 329     -18.573  24.224   2.363  0.00  0.00      A    O1-
ATOM     44  N   THR A 330     -19.351  25.599  -5.992  0.00  0.00      A    N1-
ATOM     45  CA  THR A 330     -19.378  25.401  -7.449  0.00  0.00      A    C  
ATOM     46  C   THR A 330     -18.436  24.249  -7.757  0.00  0.00      A    C  
ATOM     47  O   THR A 330     -17.279  24.312  -7.378  0.00  0.00      A    O  
ATOM     48  CB  THR A 330     -19.181  26.707  -8.285  0.00  0.00      A    C  
ATOM     49  CG2 THR A 330     -17.844  27.410  -8.045  0.00  0.00      A    C  
ATOM     50  OG1 THR A 330     -19.284  26.370  -9.673  0.00  0.00      A    O1-
ATOM     51  N   ALA A 331     -18.967  23.155  -8.340  0.00  0.00      A    N1-
ATOM     52  CA  ALA A 331     -18.202  21.953  -8.668  0.00  0.00      A    C  
ATOM     53  C   ALA A 331     -18.156  21.709 -10.145  0.00  0.00      A    C  
ATOM     54  O   ALA A 331     -19.168  21.827 -10.818  0.00  0.00      A    O  
ATOM     55  CB  ALA A 331     -18.774  20.737  -7.952  0.00  0.00      A    C  
ATOM     56  N   GLY A 332     -16.961  21.413 -10.646  0.00  0.00      A    N1-
ATOM     57  CA  GLY A 332     -16.755  21.090 -12.051  0.00  0.00      A    C  
ATOM     58  C   GLY A 332     -16.893  22.251 -13.004  0.00  0.00      A    C  
ATOM     59  O   GLY A 332     -16.484  23.371 -12.689  0.00  0.00      A    O  
ATOM     60  N   GLY A 333     -17.482  21.972 -14.161  0.00  0.00      A    N1-
ATOM     61  CA  GLY A 333     -17.620  22.937 -15.243  0.00  0.00      A    C  
ATOM     62  C   GLY A 333     -16.805  22.607 -16.484  0.00  0.00      A    C  
ATOM     63  O   GLY A 333     -16.177  21.547 -16.588  0.00  0.00      A    O  
ATOM     64  N   TYR A 334     -16.807  23.528 -17.430  0.00  0.00      A    N1-
ATOM     65  CA  TYR A 334     -16.162  23.392 -18.732  0.00  0.00      A    C  
ATOM     66  C   TYR A 334     -15.543  24.716 -19.168  0.00  0.00      A    C  
ATOM     67  O   TYR A 334     -16.189  25.756 -19.132  0.00  0.00      A    O  
ATOM     68  CB  TYR A 334     -17.199  22.942 -19.802  0.00  0.00      A    C  
ATOM     69  CG  TYR A 334     -16.591  22.638 -21.162  0.00  0.00      A    C  
ATOM     70  CD1 TYR A 334     -16.390  23.648 -22.103  0.00  0.00      A    C  
ATOM     71  CD2 TYR A 334     -16.242  21.338 -21.517  0.00  0.00      A    C  
ATOM     72  CE1 TYR A 334     -15.815  23.381 -23.340  0.00  0.00      A    C  
ATOM     73  CE2 TYR A 334     -15.656  21.059 -22.749  0.00  0.00      A    C  
ATOM     74  CZ  TYR A 334     -15.426  22.090 -23.648  0.00  0.00      A    C  
ATOM     75  OH  TYR A 334     -14.907  21.808 -24.880  0.00  0.00      A    O1-
ATOM     76  N   PHE A 335     -14.305  24.649 -19.618  0.00  0.00      A    N1-
ATOM     77  CA  PHE A 335     -13.596  25.752 -20.223  0.00  0.00      A    C  
ATOM     78  C   PHE A 335     -12.533  25.077 -21.054  0.00  0.00      A    C  
ATOM     79  O   PHE A 335     -11.535  24.611 -20.498  0.00  0.00      A    O  
ATOM     80  CB  PHE A 335     -13.003  26.752 -19.213  0.00  0.00      A    C  
ATOM     81  CG  PHE A 335     -12.206  27.827 -19.923  0.00  0.00      A    C  
ATOM     82  CD1 PHE A 335     -12.799  28.632 -20.893  0.00  0.00      A    C  
ATOM     83  CD2 PHE A 335     -10.845  27.986 -19.674  0.00  0.00      A    C  
ATOM     84  CE1 PHE A 335     -12.051  29.592 -21.580  0.00  0.00      A    C  
ATOM     85  CE2 PHE A 335     -10.103  28.957 -20.350  0.00  0.00      A    C  
ATOM     86  CZ  PHE A 335     -10.709  29.750 -21.300  0.00  0.00      A    C  
ATOM     87  N   ARG A 336     -12.782  24.932 -22.369  0.00  0.00      A    N1-
ATOM     88  CA  ARG A 336     -11.884  24.218 -23.313  0.00  0.00      A    C  
ATOM     89  C   ARG A 336     -11.880  22.679 -23.068  0.00  0.00      A    C  
ATOM     90  O   ARG A 336     -11.620  21.913 -23.989  0.00  0.00      A    O  
ATOM     91  CB  ARG A 336     -10.455  24.810 -23.365  0.00  0.00      A    C  
ATOM     92  CG  ARG A 336     -10.385  26.237 -23.903  0.00  0.00      A    C  
ATOM     93  CD  ARG A 336      -8.978  26.597 -24.323  0.00  0.00      A    C  
ATOM     94  NE  ARG A 336      -8.267  27.461 -23.371  0.00  0.00      A    N1-
ATOM     95  CZ  ARG A 336      -8.160  28.784 -23.495  0.00  0.00      A    C  
ATOM     96  NH1 ARG A 336      -7.450  29.486 -22.614  0.00  0.00      A    N1+
ATOM     97  NH2 ARG A 336      -8.745  29.414 -24.511  0.00  0.00      A    N  
ATOM     98  N   GLN A 337     -12.201  22.246 -21.831  0.00  0.00      A    N1-
ATOM     99  CA  GLN A 337     -12.347  20.859 -21.371  0.00  0.00      A    C  
ATOM    100  C   GLN A 337     -13.067  20.852 -20.033  0.00  0.00      A    C  
ATOM    101  O   GLN A 337     -13.211  21.915 -19.419  0.00  0.00      A    O  
ATOM    102  CB  GLN A 337     -10.997  20.112 -21.311  0.00  0.00      A    C  
ATOM    103  CG  GLN A 337     -10.042  20.574 -20.226  0.00  0.00      A    C  
ATOM    104  CD  GLN A 337      -8.865  19.643 -20.162  0.00  0.00      A    C  
ATOM    105  NE2 GLN A 337      -7.691  20.207 -20.050  0.00  0.00      A    N  
ATOM    106  OE1 GLN A 337      -8.992  18.416 -20.204  0.00  0.00      A    O  
ATOM    107  N   SER A 338     -13.570  19.671 -19.605  0.00  0.00      A    N1-
ATOM    108  CA  SER A 338     -14.259  19.454 -18.319  0.00  0.00      A    C  
ATOM    109  C   SER A 338     -13.265  19.711 -17.177  0.00  0.00      A    C  
ATOM    110  O   SER A 338     -12.081  19.442 -17.327  0.00  0.00      A    O  
ATOM    111  CB  SER A 338     -14.824  18.050 -18.245  0.00  0.00      A    C  
ATOM    112  OG  SER A 338     -15.912  17.943 -19.146  0.00  0.00      A    O1-
ATOM    113  N   LEU A 339     -13.759  20.311 -16.068  0.00  0.00      A    N1-
ATOM    114  CA  LEU A 339     -12.963  20.791 -14.953  0.00  0.00      A    C  
ATOM    115  C   LEU A 339     -13.216  20.047 -13.664  0.00  0.00      A    C  
ATOM    116  O   LEU A 339     -14.269  19.436 -13.491  0.00  0.00      A    O  
ATOM    117  CB  LEU A 339     -13.193  22.316 -14.760  0.00  0.00      A    C  
ATOM    118  CG  LEU A 339     -13.040  23.246 -15.973  0.00  0.00      A    C  
ATOM    119  CD1 LEU A 339     -13.603  24.614 -15.645  0.00  0.00      A    C  
ATOM    120  CD2 LEU A 339     -11.585  23.335 -16.451  0.00  0.00      A    C  
ATOM    121  N   SER A 340     -12.212  20.089 -12.775  0.00  0.00      A    N1-
ATOM    122  CA  SER A 340     -12.165  19.440 -11.464  0.00  0.00      A    C  
ATOM    123  C   SER A 340     -12.380  20.424 -10.309  0.00  0.00      A    C  
ATOM    124  O   SER A 340     -12.452  19.984  -9.152  0.00  0.00      A    O  
ATOM    125  CB  SER A 340     -10.801  18.788 -11.266  0.00  0.00      A    C  
ATOM    126  OG  SER A 340     -10.710  17.572 -11.979  0.00  0.00      A    O1-
ATOM    127  N   TYR A 341     -12.462  21.742 -10.598  0.00  0.00      A    N1-
ATOM    128  CA  TYR A 341     -12.599  22.737  -9.549  0.00  0.00      A    C  
ATOM    129  C   TYR A 341     -13.739  22.521  -8.591  0.00  0.00      A    C  
ATOM    130  O   TYR A 341     -14.853  22.177  -9.001  0.00  0.00      A    O  
ATOM    131  CB  TYR A 341     -12.724  24.168 -10.091  0.00  0.00      A    C  
ATOM    132  CG  TYR A 341     -11.710  24.604 -11.122  0.00  0.00      A    C  
ATOM    133  CD1 TYR A 341     -10.349  24.600 -10.836  0.00  0.00      A    C  
ATOM    134  CD2 TYR A 341     -12.118  25.171 -12.325  0.00  0.00      A    C  
ATOM    135  CE1 TYR A 341      -9.415  25.045 -11.772  0.00  0.00      A    C  
ATOM    136  CE2 TYR A 341     -11.200  25.640 -13.254  0.00  0.00      A    C  
ATOM    137  CZ  TYR A 341      -9.850  25.550 -12.990  0.00  0.00      A    C  
ATOM    138  OH  TYR A 341      -8.981  25.991 -13.958  0.00  0.00      A    O1-
ATOM    139  N   LEU A 342     -13.445  22.731  -7.296  0.00  0.00      A    N1-
ATOM    140  CA  LEU A 342     -14.429  22.843  -6.246  0.00  0.00      A    C  
ATOM    141  C   LEU A 342     -14.085  24.150  -5.561  0.00  0.00      A    C  
ATOM    142  O   LEU A 342     -12.952  24.330  -5.105  0.00  0.00      A    O  
ATOM    143  CB  LEU A 342     -14.541  21.667  -5.270  0.00  0.00      A    C  
ATOM    144  CG  LEU A 342     -15.615  21.898  -4.138  0.00  0.00      A    C  
ATOM    145  CD1 LEU A 342     -17.047  21.889  -4.677  0.00  0.00      A    C  
ATOM    146  CD2 LEU A 342     -15.486  20.900  -3.086  0.00  0.00      A    C  
ATOM    147  N   GLU A 343     -15.015  25.108  -5.594  0.00  0.00      A    N1-
ATOM    148  CA  GLU A 343     -14.766  26.435  -5.006  0.00  0.00      A    C  
ATOM    149  C   GLU A 343     -15.990  26.885  -4.248  0.00  0.00      A    C  
ATOM    150  O   GLU A 343     -17.086  26.512  -4.621  0.00  0.00      A    O  
ATOM    151  CB  GLU A 343     -14.342  27.466  -6.090  0.00  0.00      A    C  
ATOM    152  CG  GLU A 343     -13.050  27.081  -6.802  0.00  0.00      A    C  
ATOM    153  CD  GLU A 343     -12.504  28.070  -7.801  0.00  0.00      A    C  
ATOM    154  OE1 GLU A 343     -13.013  28.109  -8.941  0.00  0.00      A    O  
ATOM    155  OE2 GLU A 343     -11.548  28.793  -7.449  0.00  0.00      A    O1-
ATOM    156  N   ALA A 344     -15.811  27.624  -3.156  0.00  0.00      A    N1-
ATOM    157  CA  ALA A 344     -16.949  28.073  -2.368  0.00  0.00      A    C  
ATOM    158  C   ALA A 344     -16.915  29.590  -2.203  0.00  0.00      A    C  
ATOM    159  O   ALA A 344     -15.854  30.171  -1.965  0.00  0.00      A    O  
ATOM    160  CB  ALA A 344     -16.999  27.367  -1.021  0.00  0.00      A    C  
ATOM    161  N   TYR A 345     -18.071  30.226  -2.418  0.00  0.00      A    N1-
ATOM    162  CA  TYR A 345     -18.203  31.659  -2.318  0.00  0.00      A    C  
ATOM    163  C   TYR A 345     -18.944  32.042  -1.064  0.00  0.00      A    C  
ATOM    164  O   TYR A 345     -19.987  31.464  -0.750  0.00  0.00      A    O  
ATOM    165  CB  TYR A 345     -18.889  32.228  -3.572  0.00  0.00      A    C  
ATOM    166  CG  TYR A 345     -19.165  33.715  -3.502  0.00  0.00      A    C  
ATOM    167  CD1 TYR A 345     -18.122  34.637  -3.437  0.00  0.00      A    C  
ATOM    168  CD2 TYR A 345     -20.471  34.201  -3.504  0.00  0.00      A    C  
ATOM    169  CE1 TYR A 345     -18.375  36.007  -3.351  0.00  0.00      A    C  
ATOM    170  CE2 TYR A 345     -20.733  35.570  -3.431  0.00  0.00      A    C  
ATOM    171  CZ  TYR A 345     -19.682  36.467  -3.349  0.00  0.00      A    C  
ATOM    172  OH  TYR A 345     -19.957  37.804  -3.283  0.00  0.00      A    O1-
ATOM    173  N   ASN A 346     -18.371  33.001  -0.323  0.00  0.00      A    N1-
ATOM    174  CA  ASN A 346     -18.974  33.535   0.886  0.00  0.00      A    C  
ATOM    175  C   ASN A 346     -19.663  34.834   0.517  0.00  0.00      A    C  
ATOM    176  O   ASN A 346     -18.976  35.845   0.342  0.00  0.00      A    O  
ATOM    177  CB  ASN A 346     -17.932  33.770   1.979  0.00  0.00      A    C  
ATOM    178  CG  ASN A 346     -18.518  33.952   3.352  0.00  0.00      A    C  
ATOM    179  ND2 ASN A 346     -17.681  33.837   4.354  0.00  0.00      A    N  
ATOM    180  OD1 ASN A 346     -19.711  34.181   3.536  0.00  0.00      A    O  
ATOM    181  N   PRO A 347     -21.014  34.826   0.357  0.00  0.00      A    N  
ATOM    182  CA  PRO A 347     -21.714  36.070  -0.015  0.00  0.00      A    C  
ATOM    183  C   PRO A 347     -21.592  37.194   1.012  0.00  0.00      A    C  
ATOM    184  O   PRO A 347     -21.784  38.357   0.654  0.00  0.00      A    O  
ATOM    185  CB  PRO A 347     -23.167  35.620  -0.209  0.00  0.00      A    C  
ATOM    186  CG  PRO A 347     -23.106  34.156  -0.338  0.00  0.00      A    C  
ATOM    187  CD  PRO A 347     -21.968  33.709   0.500  0.00  0.00      A    C  
ATOM    188  N   SER A 348     -21.219  36.854   2.266  0.00  0.00      A    N1-
ATOM    189  CA  SER A 348     -21.061  37.814   3.358  0.00  0.00      A    C  
ATOM    190  C   SER A 348     -19.837  38.710   3.210  0.00  0.00      A    C  
ATOM    191  O   SER A 348     -19.983  39.930   3.331  0.00  0.00      A    O  
ATOM    192  CB  SER A 348     -21.072  37.108   4.709  0.00  0.00      A    C  
ATOM    193  OG  SER A 348     -22.303  36.422   4.874  0.00  0.00      A    O1-
ATOM    194  N   ASP A 349     -18.651  38.136   2.932  0.00  0.00      A    N1-
ATOM    195  CA  ASP A 349     -17.417  38.918   2.802  0.00  0.00      A    C  
ATOM    196  C   ASP A 349     -16.816  38.941   1.384  0.00  0.00      A    C  
ATOM    197  O   ASP A 349     -15.749  39.534   1.186  0.00  0.00      A    O  
ATOM    198  CB  ASP A 349     -16.358  38.480   3.841  0.00  0.00      A    C  
ATOM    199  CG  ASP A 349     -16.005  37.001   3.895  0.00  0.00      A    C  
ATOM    200  OD1 ASP A 349     -16.141  36.311   2.856  0.00  0.00      A    O  
ATOM    201  OD2 ASP A 349     -15.571  36.539   4.968  0.00  0.00      A    O1-
ATOM    202  N   GLY A 350     -17.493  38.304   0.430  0.00  0.00      A    N1-
ATOM    203  CA  GLY A 350     -17.074  38.264  -0.969  0.00  0.00      A    C  
ATOM    204  C   GLY A 350     -15.859  37.411  -1.291  0.00  0.00      A    C  
ATOM    205  O   GLY A 350     -15.266  37.562  -2.360  0.00  0.00      A    O  
ATOM    206  N   THR A 351     -15.496  36.493  -0.404  0.00  0.00      A    N1-
ATOM    207  CA  THR A 351     -14.329  35.640  -0.630  0.00  0.00      A    C  
ATOM    208  C   THR A 351     -14.660  34.301  -1.310  0.00  0.00      A    C  
ATOM    209  O   THR A 351     -15.756  33.763  -1.172  0.00  0.00      A    O  
ATOM    210  CB  THR A 351     -13.527  35.411   0.678  0.00  0.00      A    C  
ATOM    211  CG2 THR A 351     -12.998  36.716   1.300  0.00  0.00      A    C  
ATOM    212  OG1 THR A 351     -14.337  34.695   1.613  0.00  0.00      A    O1-
ATOM    213  N   TRP A 352     -13.662  33.775  -2.019  0.00  0.00      A    N1-
ATOM    214  CA  TRP A 352     -13.656  32.508  -2.711  0.00  0.00      A    C  
ATOM    215  C   TRP A 352     -12.631  31.600  -2.057  0.00  0.00      A    C  
ATOM    216  O   TRP A 352     -11.480  31.993  -1.861  0.00  0.00      A    O  
ATOM    217  CB  TRP A 352     -13.298  32.718  -4.184  0.00  0.00      A    C  
ATOM    218  CG  TRP A 352     -14.444  33.224  -5.006  0.00  0.00      A    C  
ATOM    219  CD1 TRP A 352     -14.697  34.520  -5.348  0.00  0.00      A    C  
ATOM    220  CD2 TRP A 352     -15.480  32.436  -5.613  0.00  0.00      A    C  
ATOM    221  CE2 TRP A 352     -16.322  33.324  -6.314  0.00  0.00      A    C  
ATOM    222  CE3 TRP A 352     -15.789  31.068  -5.615  0.00  0.00      A    C  
ATOM    223  NE1 TRP A 352     -15.832  34.591  -6.115  0.00  0.00      A    N1-
ATOM    224  CZ2 TRP A 352     -17.452  32.886  -7.021  0.00  0.00      A    C  
ATOM    225  CZ3 TRP A 352     -16.911  30.635  -6.310  0.00  0.00      A    C  
ATOM    226  CH2 TRP A 352     -17.722  31.537  -7.011  0.00  0.00      A    C  
ATOM    227  N   LEU A 353     -13.059  30.397  -1.709  0.00  0.00      A    N1-
ATOM    228  CA  LEU A 353     -12.250  29.330  -1.101  0.00  0.00      A    C  
ATOM    229  C   LEU A 353     -11.920  28.316  -2.202  0.00  0.00      A    C  
ATOM    230  O   LEU A 353     -12.787  27.983  -2.996  0.00  0.00      A    O  
ATOM    231  CB  LEU A 353     -13.134  28.622  -0.048  0.00  0.00      A    C  
ATOM    232  CG  LEU A 353     -13.046  28.923   1.441  0.00  0.00      A    C  
ATOM    233  CD1 LEU A 353     -12.881  30.373   1.762  0.00  0.00      A    C  
ATOM    234  CD2 LEU A 353     -14.202  28.360   2.140  0.00  0.00      A    C  
ATOM    235  N   ARG A 354     -10.680  27.832  -2.261  0.00  0.00      A    N1-
ATOM    236  CA  ARG A 354     -10.291  26.783  -3.216  0.00  0.00      A    C  
ATOM    237  C   ARG A 354     -10.302  25.469  -2.433  0.00  0.00      A    C  
ATOM    238  O   ARG A 354      -9.512  25.280  -1.498  0.00  0.00      A    O  
ATOM    239  CB  ARG A 354      -8.898  27.039  -3.836  0.00  0.00      A    C  
ATOM    240  CG  ARG A 354      -8.450  25.983  -4.857  0.00  0.00      A    C  
ATOM    241  CD  ARG A 354      -9.236  26.053  -6.173  0.00  0.00      A    C  
ATOM    242  NE  ARG A 354      -8.994  24.883  -7.027  0.00  0.00      A    N1-
ATOM    243  CZ  ARG A 354      -8.011  24.782  -7.919  0.00  0.00      A    C  
ATOM    244  NH1 ARG A 354      -7.169  25.786  -8.107  0.00  0.00      A    N1+
ATOM    245  NH2 ARG A 354      -7.852  23.667  -8.613  0.00  0.00      A    N  
ATOM    246  N   LEU A 355     -11.216  24.573  -2.790  0.00  0.00      A    N1-
ATOM    247  CA  LEU A 355     -11.340  23.305  -2.082  0.00  0.00      A    C  
ATOM    248  C   LEU A 355     -10.759  22.153  -2.875  0.00  0.00      A    C  
ATOM    249  O   LEU A 355     -10.148  22.365  -3.943  0.00  0.00      A    O  
ATOM    250  CB  LEU A 355     -12.793  23.076  -1.636  0.00  0.00      A    C  
ATOM    251  CG  LEU A 355     -13.457  24.318  -0.930  0.00  0.00      A    C  
ATOM    252  CD1 LEU A 355     -14.901  24.160  -0.848  0.00  0.00      A    C  
ATOM    253  CD2 LEU A 355     -12.859  24.597   0.473  0.00  0.00      A    C  
ATOM    254  N   ALA A 356     -10.817  20.943  -2.300  0.00  0.00      A    N1-
ATOM    255  CA  ALA A 356     -10.270  19.738  -2.935  0.00  0.00      A    C  
ATOM    256  C   ALA A 356     -10.990  19.479  -4.221  0.00  0.00      A    C  
ATOM    257  O   ALA A 356     -12.229  19.529  -4.284  0.00  0.00      A    O  
ATOM    258  CB  ALA A 356     -10.387  18.539  -2.008  0.00  0.00      A    C  
ATOM    259  N   ASP A 357     -10.195  19.267  -5.271  0.00  0.00      A    N1-
ATOM    260  CA  ASP A 357     -10.618  18.986  -6.631  0.00  0.00      A    C  
ATOM    261  C   ASP A 357     -11.444  17.715  -6.672  0.00  0.00      A    C  
ATOM    262  O   ASP A 357     -11.155  16.774  -5.912  0.00  0.00      A    O  
ATOM    263  CB  ASP A 357      -9.366  18.741  -7.514  0.00  0.00      A    C  
ATOM    264  CG  ASP A 357      -8.684  19.956  -8.130  0.00  0.00      A    C  
ATOM    265  OD1 ASP A 357      -9.100  21.085  -7.840  0.00  0.00      A    O  
ATOM    266  OD2 ASP A 357      -7.748  19.768  -8.926  0.00  0.00      A    O1-
ATOM    267  N   LEU A 358     -12.421  17.652  -7.617  0.00  0.00      A    N1-
ATOM    268  CA  LEU A 358     -13.170  16.442  -7.929  0.00  0.00      A    C  
ATOM    269  C   LEU A 358     -12.136  15.400  -8.394  0.00  0.00      A    C  
ATOM    270  O   LEU A 358     -11.135  15.770  -9.030  0.00  0.00      A    O  
ATOM    271  CB  LEU A 358     -14.099  16.741  -9.096  0.00  0.00      A    C  
ATOM    272  CG  LEU A 358     -15.436  17.411  -8.822  0.00  0.00      A    C  
ATOM    273  CD1 LEU A 358     -15.996  17.996 -10.132  0.00  0.00      A    C  
ATOM    274  CD2 LEU A 358     -16.418  16.420  -8.241  0.00  0.00      A    C  
ATOM    275  N   GLN A 359     -12.345  14.114  -8.087  0.00  0.00      A    N1-
ATOM    276  CA  GLN A 359     -11.388  13.049  -8.473  0.00  0.00      A    C  
ATOM    277  C   GLN A 359     -11.348  12.837  -9.976  0.00  0.00      A    C  
ATOM    278  O   GLN A 359     -10.291  12.535 -10.532  0.00  0.00      A    O  
ATOM    279  CB  GLN A 359     -11.666  11.738  -7.714  0.00  0.00      A    C  
ATOM    280  CG  GLN A 359     -11.544  11.909  -6.184  0.00  0.00      A    C  
ATOM    281  CD  GLN A 359     -11.831  10.674  -5.349  0.00  0.00      A    C  
ATOM    282  NE2 GLN A 359     -11.146  10.562  -4.221  0.00  0.00      A    N  
ATOM    283  OE1 GLN A 359     -12.675   9.826  -5.673  0.00  0.00      A    O  
ATOM    284  N   VAL A 360     -12.500  13.052 -10.644  0.00  0.00      A    N1-
ATOM    285  CA  VAL A 360     -12.662  12.944 -12.098  0.00  0.00      A    C  
ATOM    286  C   VAL A 360     -13.247  14.310 -12.579  0.00  0.00      A    C  
ATOM    287  O   VAL A 360     -14.210  14.786 -11.959  0.00  0.00      A    O  
ATOM    288  CB  VAL A 360     -13.574  11.734 -12.468  0.00  0.00      A    C  
ATOM    289  CG1 VAL A 360     -13.857  11.672 -13.959  0.00  0.00      A    C  
ATOM    290  CG2 VAL A 360     -12.974  10.417 -11.998  0.00  0.00      A    C  
ATOM    291  N   PRO A 361     -12.660  14.985 -13.625  0.00  0.00      A    N  
ATOM    292  CA  PRO A 361     -13.247  16.260 -14.105  0.00  0.00      A    C  
ATOM    293  C   PRO A 361     -14.634  16.010 -14.689  0.00  0.00      A    C  
ATOM    294  O   PRO A 361     -14.893  14.933 -15.183  0.00  0.00      A    O  
ATOM    295  CB  PRO A 361     -12.258  16.730 -15.185  0.00  0.00      A    C  
ATOM    296  CG  PRO A 361     -11.078  15.915 -15.019  0.00  0.00      A    C  
ATOM    297  CD  PRO A 361     -11.476  14.620 -14.426  0.00  0.00      A    C  
ATOM    298  N   ARG A 362     -15.538  16.973 -14.596  0.00  0.00      A    N1-
ATOM    299  CA  ARG A 362     -16.891  16.801 -15.075  0.00  0.00      A    C  
ATOM    300  C   ARG A 362     -17.563  18.132 -15.321  0.00  0.00      A    C  
ATOM    301  O   ARG A 362     -17.388  19.061 -14.558  0.00  0.00      A    O  
ATOM    302  CB  ARG A 362     -17.757  16.021 -14.041  0.00  0.00      A    C  
ATOM    303  CG  ARG A 362     -17.646  14.498 -14.100  0.00  0.00      A    C  
ATOM    304  CD  ARG A 362     -18.585  13.874 -13.106  0.00  0.00      A    C  
ATOM    305  NE  ARG A 362     -18.104  13.878 -11.719  0.00  0.00      A    N1-
ATOM    306  CZ  ARG A 362     -18.875  13.589 -10.678  0.00  0.00      A    C  
ATOM    307  NH1 ARG A 362     -20.156  13.345 -10.848  0.00  0.00      A    N1+
ATOM    308  NH2 ARG A 362     -18.377  13.595  -9.451  0.00  0.00      A    N  
ATOM    309  N   SER A 363     -18.375  18.186 -16.383  0.00  0.00      A    N1-
ATOM    310  CA  SER A 363     -19.228  19.289 -16.791  0.00  0.00      A    C  
ATOM    311  C   SER A 363     -20.587  18.642 -17.009  0.00  0.00      A    C  
ATOM    312  O   SER A 363     -20.646  17.404 -17.108  0.00  0.00      A    O  
ATOM    313  CB  SER A 363     -18.714  19.949 -18.070  0.00  0.00      A    C  
ATOM    314  OG  SER A 363     -18.450  19.038 -19.120  0.00  0.00      A    O1-
ATOM    315  N   GLY A 364     -21.659  19.451 -16.978  0.00  0.00      A    N1-
ATOM    316  CA  GLY A 364     -23.007  18.967 -17.231  0.00  0.00      A    C  
ATOM    317  C   GLY A 364     -23.517  18.113 -16.103  0.00  0.00      A    C  
ATOM    318  O   GLY A 364     -24.389  17.252 -16.286  0.00  0.00      A    O  
ATOM    319  N   LEU A 365     -22.922  18.333 -14.945  0.00  0.00      A    N1-
ATOM    320  CA  LEU A 365     -23.248  17.699 -13.672  0.00  0.00      A    C  
ATOM    321  C   LEU A 365     -24.219  18.594 -12.897  0.00  0.00      A    C  
ATOM    322  O   LEU A 365     -24.461  19.749 -13.259  0.00  0.00      A    O  
ATOM    323  CB  LEU A 365     -21.953  17.425 -12.869  0.00  0.00      A    C  
ATOM    324  CG  LEU A 365     -21.290  18.577 -12.126  0.00  0.00      A    C  
ATOM    325  CD1 LEU A 365     -20.538  18.060 -10.944  0.00  0.00      A    C  
ATOM    326  CD2 LEU A 365     -20.383  19.360 -12.992  0.00  0.00      A    C  
ATOM    327  N   ALA A 366     -24.784  18.056 -11.846  0.00  0.00      A    N1-
ATOM    328  CA  ALA A 366     -25.677  18.809 -10.973  0.00  0.00      A    C  
ATOM    329  C   ALA A 366     -25.159  18.621  -9.559  0.00  0.00      A    C  
ATOM    330  O   ALA A 366     -24.487  17.632  -9.281  0.00  0.00      A    O  
ATOM    331  CB  ALA A 366     -27.105  18.312 -11.115  0.00  0.00      A    C  
ATOM    332  N   GLY A 367     -25.375  19.622  -8.704  0.00  0.00      A    N1-
ATOM    333  CA  GLY A 367     -24.968  19.579  -7.300  0.00  0.00      A    C  
ATOM    334  C   GLY A 367     -26.173  19.622  -6.394  0.00  0.00      A    C  
ATOM    335  O   GLY A 367     -27.215  20.182  -6.753  0.00  0.00      A    O  
ATOM    336  N   CYS A 368     -26.038  19.068  -5.206  0.00  0.00      A    N1-
ATOM    337  CA  CYS A 368     -27.072  19.107  -4.152  0.00  0.00      A    C  
ATOM    338  C   CYS A 368     -26.436  18.853  -2.794  0.00  0.00      A    C  
ATOM    339  O   CYS A 368     -25.291  18.429  -2.719  0.00  0.00      A    O  
ATOM    340  CB  CYS A 368     -28.245  18.152  -4.421  0.00  0.00      A    C  
ATOM    341  SG  CYS A 368     -27.805  16.394  -4.369  0.00  0.00      A    S  
ATOM    342  N   VAL A 369     -27.170  19.167  -1.740  0.00  0.00      A    N1-
ATOM    343  CA  VAL A 369     -26.765  18.992  -0.362  0.00  0.00      A    C  
ATOM    344  C   VAL A 369     -27.772  18.112   0.377  0.00  0.00      A    C  
ATOM    345  O   VAL A 369     -28.980  18.314   0.257  0.00  0.00      A    O  
ATOM    346  CB  VAL A 369     -26.469  20.345   0.350  0.00  0.00      A    C  
ATOM    347  CG1 VAL A 369     -26.377  20.174   1.850  0.00  0.00      A    C  
ATOM    348  CG2 VAL A 369     -25.172  20.947  -0.170  0.00  0.00      A    C  
ATOM    349  N   VAL A 370     -27.265  17.074   1.061  0.00  0.00      A    N1-
ATOM    350  CA  VAL A 370     -28.059  16.208   1.917  0.00  0.00      A    C  
ATOM    351  C   VAL A 370     -27.254  16.063   3.207  0.00  0.00      A    C  
ATOM    352  O   VAL A 370     -26.163  15.495   3.183  0.00  0.00      A    O  
ATOM    353  CB  VAL A 370     -28.467  14.829   1.314  0.00  0.00      A    C  
ATOM    354  CG1 VAL A 370     -29.242  13.998   2.334  0.00  0.00      A    C  
ATOM    355  CG2 VAL A 370     -29.280  14.998   0.038  0.00  0.00      A    C  
ATOM    356  N   GLY A 371     -27.809  16.587   4.299  0.00  0.00      A    N1-
ATOM    357  CA  GLY A 371     -27.248  16.513   5.634  0.00  0.00      A    C  
ATOM    358  C   GLY A 371     -25.864  17.094   5.780  0.00  0.00      A    C  
ATOM    359  O   GLY A 371     -24.975  16.432   6.330  0.00  0.00      A    O  
ATOM    360  N   GLY A 372     -25.690  18.313   5.264  0.00  0.00      A    N1-
ATOM    361  CA  GLY A 372     -24.424  19.041   5.287  0.00  0.00      A    C  
ATOM    362  C   GLY A 372     -23.358  18.524   4.335  0.00  0.00      A    C  
ATOM    363  O   GLY A 372     -22.268  19.102   4.253  0.00  0.00      A    O  
ATOM    364  N   LEU A 373     -23.647  17.421   3.616  0.00  0.00      A    N1-
ATOM    365  CA  LEU A 373     -22.739  16.819   2.633  0.00  0.00      A    C  
ATOM    366  C   LEU A 373     -23.100  17.261   1.237  0.00  0.00      A    C  
ATOM    367  O   LEU A 373     -24.279  17.295   0.897  0.00  0.00      A    O  
ATOM    368  CB  LEU A 373     -22.721  15.280   2.720  0.00  0.00      A    C  
ATOM    369  CG  LEU A 373     -22.269  14.689   4.058  0.00  0.00      A    C  
ATOM    370  CD1 LEU A 373     -22.304  13.178   4.020  0.00  0.00      A    C  
ATOM    371  CD2 LEU A 373     -20.895  15.212   4.483  0.00  0.00      A    C  
ATOM    372  N   LEU A 374     -22.074  17.594   0.423  0.00  0.00      A    N1-
ATOM    373  CA  LEU A 374     -22.263  18.037  -0.954  0.00  0.00      A    C  
ATOM    374  C   LEU A 374     -22.112  16.857  -1.921  0.00  0.00      A    C  
ATOM    375  O   LEU A 374     -21.194  16.074  -1.779  0.00  0.00      A    O  
ATOM    376  CB  LEU A 374     -21.269  19.191  -1.270  0.00  0.00      A    C  
ATOM    377  CG  LEU A 374     -21.113  19.573  -2.741  0.00  0.00      A    C  
ATOM    378  CD1 LEU A 374     -22.340  20.334  -3.252  0.00  0.00      A    C  
ATOM    379  CD2 LEU A 374     -19.850  20.396  -2.956  0.00  0.00      A    C  
ATOM    380  N   TYR A 375     -23.034  16.714  -2.882  0.00  0.00      A    N1-
ATOM    381  CA  TYR A 375     -22.998  15.648  -3.884  0.00  0.00      A    C  
ATOM    382  C   TYR A 375     -22.862  16.198  -5.270  0.00  0.00      A    C  
ATOM    383  O   TYR A 375     -23.516  17.175  -5.586  0.00  0.00      A    O  
ATOM    384  CB  TYR A 375     -24.250  14.756  -3.815  0.00  0.00      A    C  
ATOM    385  CG  TYR A 375     -24.385  13.969  -2.536  0.00  0.00      A    C  
ATOM    386  CD1 TYR A 375     -24.956  14.538  -1.399  0.00  0.00      A    C  
ATOM    387  CD2 TYR A 375     -23.984  12.635  -2.469  0.00  0.00      A    C  
ATOM    388  CE1 TYR A 375     -25.083  13.813  -0.210  0.00  0.00      A    C  
ATOM    389  CE2 TYR A 375     -24.163  11.883  -1.306  0.00  0.00      A    C  
ATOM    390  CZ  TYR A 375     -24.708  12.478  -0.175  0.00  0.00      A    C  
ATOM    391  OH  TYR A 375     -24.879  11.744   0.979  0.00  0.00      A    O1-
ATOM    392  N   ALA A 376     -22.012  15.570  -6.097  0.00  0.00      A    N1-
ATOM    393  CA  ALA A 376     -21.786  15.872  -7.513  0.00  0.00      A    C  
ATOM    394  C   ALA A 376     -22.368  14.664  -8.231  0.00  0.00      A    C  
ATOM    395  O   ALA A 376     -21.968  13.524  -7.969  0.00  0.00      A    O  
ATOM    396  CB  ALA A 376     -20.292  16.022  -7.815  0.00  0.00      A    C  
ATOM    397  N   VAL A 377     -23.348  14.920  -9.111  0.00  0.00      A    N1-
ATOM    398  CA  VAL A 377     -24.122  13.880  -9.803  0.00  0.00      A    C  
ATOM    399  C   VAL A 377     -23.982  13.962 -11.301  0.00  0.00      A    C  
ATOM    400  O   VAL A 377     -24.295  15.010 -11.890  0.00  0.00      A    O  
ATOM    401  CB  VAL A 377     -25.628  13.920  -9.405  0.00  0.00      A    C  
ATOM    402  CG1 VAL A 377     -26.291  12.575  -9.645  0.00  0.00      A    C  
ATOM    403  CG2 VAL A 377     -25.836  14.392  -7.958  0.00  0.00      A    C  
ATOM    404  N   GLY A 378     -23.589  12.825 -11.912  0.00  0.00      A    N1-
ATOM    405  CA  GLY A 378     -23.519  12.672 -13.361  0.00  0.00      A    C  
ATOM    406  C   GLY A 378     -22.581  13.639 -14.038  0.00  0.00      A    C  
ATOM    407  O   GLY A 378     -21.592  14.059 -13.444  0.00  0.00      A    O  
ATOM    408  N   GLY A 379     -22.903  13.992 -15.279  0.00  0.00      A    N1-
ATOM    409  CA  GLY A 379     -22.038  14.819 -16.102  0.00  0.00      A    C  
ATOM    410  C   GLY A 379     -21.291  14.047 -17.171  0.00  0.00      A    C  
ATOM    411  O   GLY A 379     -21.668  12.945 -17.571  0.00  0.00      A    O  
ATOM    412  N   ARG A 380     -20.205  14.621 -17.617  0.00  0.00      A    N1-
ATOM    413  CA  ARG A 380     -19.346  14.080 -18.645  0.00  0.00      A    C  
ATOM    414  C   ARG A 380     -17.946  14.639 -18.523  0.00  0.00      A    C  
ATOM    415  O   ARG A 380     -17.776  15.835 -18.322  0.00  0.00      A    O  
ATOM    416  CB  ARG A 380     -19.935  14.415 -20.038  0.00  0.00      A    C  
ATOM    417  CG  ARG A 380     -18.970  14.415 -21.192  0.00  0.00      A    C  
ATOM    418  CD  ARG A 380     -19.666  14.792 -22.447  0.00  0.00      A    C  
ATOM    419  NE  ARG A 380     -20.055  13.563 -23.087  0.00  0.00      A    N1-
ATOM    420  CZ  ARG A 380     -19.884  13.290 -24.365  0.00  0.00      A    C  
ATOM    421  NH1 ARG A 380     -19.376  14.200 -25.183  0.00  0.00      A    N1+
ATOM    422  NH2 ARG A 380     -20.247  12.116 -24.844  0.00  0.00      A    N  
ATOM    423  N   ASN A 381     -16.943  13.793 -18.726  0.00  0.00      A    N1-
ATOM    424  CA  ASN A 381     -15.595  14.299 -18.798  0.00  0.00      A    C  
ATOM    425  C   ASN A 381     -15.235  14.467 -20.263  0.00  0.00      A    C  
ATOM    426  O   ASN A 381     -15.007  13.487 -20.933  0.00  0.00      A    O  
ATOM    427  CB  ASN A 381     -14.581  13.374 -18.086  0.00  0.00      A    C  
ATOM    428  CG  ASN A 381     -13.162  13.857 -18.069  0.00  0.00      A    C  
ATOM    429  ND2 ASN A 381     -12.277  13.008 -17.574  0.00  0.00      A    N  
ATOM    430  OD1 ASN A 381     -12.832  14.976 -18.492  0.00  0.00      A    O  
ATOM    431  N   ASN A 382     -15.163  15.709 -20.740  0.00  0.00      A    N1-
ATOM    432  CA  ASN A 382     -14.675  16.087 -22.068  0.00  0.00      A    C  
ATOM    433  C   ASN A 382     -13.178  16.447 -21.956  0.00  0.00      A    C  
ATOM    434  O   ASN A 382     -12.851  17.431 -21.295  0.00  0.00      A    O  
ATOM    435  CB  ASN A 382     -15.451  17.298 -22.621  0.00  0.00      A    C  
ATOM    436  CG  ASN A 382     -16.906  17.020 -22.912  0.00  0.00      A    C  
ATOM    437  ND2 ASN A 382     -17.807  17.683 -22.225  0.00  0.00      A    N  
ATOM    438  OD1 ASN A 382     -17.238  16.250 -23.794  0.00  0.00      A    O  
ATOM    439  N   SER A 383     -12.283  15.590 -22.521  0.00  0.00      A    N1-
ATOM    440  CA  SER A 383     -10.819  15.770 -22.588  0.00  0.00      A    C  
ATOM    441  C   SER A 383     -10.432  15.983 -24.049  0.00  0.00      A    C  
ATOM    442  O   SER A 383     -11.135  15.470 -24.925  0.00  0.00      A    O  
ATOM    443  CB  SER A 383     -10.066  14.549 -22.067  0.00  0.00      A    C  
ATOM    444  OG  SER A 383     -10.423  14.260 -20.732  0.00  0.00      A    O1-
ATOM    445  N   PRO A 384      -9.326  16.703 -24.373  0.00  0.00      A    N  
ATOM    446  CA  PRO A 384      -8.949  16.864 -25.804  0.00  0.00      A    C  
ATOM    447  C   PRO A 384      -8.714  15.545 -26.570  0.00  0.00      A    C  
ATOM    448  O   PRO A 384      -8.757  15.541 -27.802  0.00  0.00      A    O  
ATOM    449  CB  PRO A 384      -7.681  17.729 -25.757  0.00  0.00      A    C  
ATOM    450  CG  PRO A 384      -7.173  17.577 -24.368  0.00  0.00      A    C  
ATOM    451  CD  PRO A 384      -8.361  17.390 -23.487  0.00  0.00      A    C  
ATOM    452  N   ASP A 385      -8.521  14.423 -25.843  0.00  0.00      A    N1-
ATOM    453  CA  ASP A 385      -8.328  13.096 -26.420  0.00  0.00      A    C  
ATOM    454  C   ASP A 385      -9.488  12.070 -26.176  0.00  0.00      A    C  
ATOM    455  O   ASP A 385      -9.321  10.874 -26.434  0.00  0.00      A    O  
ATOM    456  CB  ASP A 385      -6.991  12.506 -25.962  0.00  0.00      A    C  
ATOM    457  CG  ASP A 385      -6.578  12.710 -24.515  0.00  0.00      A    C  
ATOM    458  OD1 ASP A 385      -7.397  13.224 -23.718  0.00  0.00      A    O  
ATOM    459  OD2 ASP A 385      -5.429  12.359 -24.182  0.00  0.00      A    O1-
ATOM    460  N   GLY A 386     -10.650  12.523 -25.718  0.00  0.00      A    N1-
ATOM    461  CA  GLY A 386     -11.721  11.582 -25.459  0.00  0.00      A    C  
ATOM    462  C   GLY A 386     -12.748  12.066 -24.483  0.00  0.00      A    C  
ATOM    463  O   GLY A 386     -12.431  12.787 -23.536  0.00  0.00      A    O  
ATOM    464  N   ASN A 387     -13.989  11.641 -24.702  0.00  0.00      A    N1-
ATOM    465  CA  ASN A 387     -15.121  12.040 -23.879  0.00  0.00      A    C  
ATOM    466  C   ASN A 387     -15.740  10.864 -23.179  0.00  0.00      A    C  
ATOM    467  O   ASN A 387     -15.865   9.800 -23.794  0.00  0.00      A    O  
ATOM    468  CB  ASN A 387     -16.142  12.815 -24.721  0.00  0.00      A    C  
ATOM    469  CG  ASN A 387     -15.528  13.968 -25.496  0.00  0.00      A    C  
ATOM    470  ND2 ASN A 387     -15.992  14.180 -26.725  0.00  0.00      A    N  
ATOM    471  OD1 ASN A 387     -14.620  14.671 -25.014  0.00  0.00      A    O  
ATOM    472  N   THR A 388     -16.083  11.031 -21.873  0.00  0.00      A    N1-
ATOM    473  CA  THR A 388     -16.730   9.972 -21.088  0.00  0.00      A    C  
ATOM    474  C   THR A 388     -17.922  10.487 -20.297  0.00  0.00      A    C  
ATOM    475  O   THR A 388     -17.749  11.297 -19.396  0.00  0.00      A    O  
ATOM    476  CB  THR A 388     -15.729   9.219 -20.178  0.00  0.00      A    C  
ATOM    477  CG2 THR A 388     -16.314   7.949 -19.592  0.00  0.00      A    C  
ATOM    478  OG1 THR A 388     -14.565   8.881 -20.903  0.00  0.00      A    O1-
ATOM    479  N   ASP A 389     -19.122   9.967 -20.574  0.00  0.00      A    N1-
ATOM    480  CA  ASP A 389     -20.331  10.315 -19.809  0.00  0.00      A    C  
ATOM    481  C   ASP A 389     -20.209   9.698 -18.421  0.00  0.00      A    C  
ATOM    482  O   ASP A 389     -19.671   8.603 -18.278  0.00  0.00      A    O  
ATOM    483  CB  ASP A 389     -21.596   9.767 -20.495  0.00  0.00      A    C  
ATOM    484  CG  ASP A 389     -22.000  10.491 -21.753  0.00  0.00      A    C  
ATOM    485  OD1 ASP A 389     -21.963  11.742 -21.758  0.00  0.00      A    O  
ATOM    486  OD2 ASP A 389     -22.382   9.821 -22.712  0.00  0.00      A    O1-
ATOM    487  N   SER A 390     -20.750  10.371 -17.402  0.00  0.00      A    N1-
ATOM    488  CA  SER A 390     -20.643   9.920 -16.029  0.00  0.00      A    C  
ATOM    489  C   SER A 390     -21.964   9.398 -15.407  0.00  0.00      A    C  
ATOM    490  O   SER A 390     -23.007  10.031 -15.520  0.00  0.00      A    O  
ATOM    491  CB  SER A 390     -20.042  11.045 -15.187  0.00  0.00      A    C  
ATOM    492  OG  SER A 390     -19.792  10.687 -13.843  0.00  0.00      A    O1-
ATOM    493  N   SER A 391     -21.883   8.222 -14.752  0.00  0.00      A    N1-
ATOM    494  CA  SER A 391     -22.930   7.619 -13.932  0.00  0.00      A    C  
ATOM    495  C   SER A 391     -22.562   7.842 -12.446  0.00  0.00      A    C  
ATOM    496  O   SER A 391     -23.299   7.444 -11.559  0.00  0.00      A    O  
ATOM    497  CB  SER A 391     -23.065   6.124 -14.238  0.00  0.00      A    C  
ATOM    498  OG  SER A 391     -21.880   5.428 -13.906  0.00  0.00      A    O1-
ATOM    499  N   ALA A 392     -21.429   8.527 -12.191  0.00  0.00      A    N1-
ATOM    500  CA  ALA A 392     -20.893   8.767 -10.864  0.00  0.00      A    C  
ATOM    501  C   ALA A 392     -21.699   9.695  -9.973  0.00  0.00      A    C  
ATOM    502  O   ALA A 392     -22.348  10.655 -10.424  0.00  0.00      A    O  
ATOM    503  CB  ALA A 392     -19.473   9.255 -10.943  0.00  0.00      A    C  
ATOM    504  N   LEU A 393     -21.630   9.358  -8.671  0.00  0.00      A    N1-
ATOM    505  CA  LEU A 393     -22.130  10.093  -7.533  0.00  0.00      A    C  
ATOM    506  C   LEU A 393     -20.973  10.196  -6.555  0.00  0.00      A    C  
ATOM    507  O   LEU A 393     -20.413   9.196  -6.120  0.00  0.00      A    O  
ATOM    508  CB  LEU A 393     -23.356   9.436  -6.875  0.00  0.00      A    C  
ATOM    509  CG  LEU A 393     -23.874  10.167  -5.624  0.00  0.00      A    C  
ATOM    510  CD1 LEU A 393     -24.471  11.521  -5.958  0.00  0.00      A    C  
ATOM    511  CD2 LEU A 393     -24.888   9.338  -4.929  0.00  0.00      A    C  
ATOM    512  N   ASP A 394     -20.593  11.400  -6.255  0.00  0.00      A    N1-
ATOM    513  CA  ASP A 394     -19.475  11.652  -5.348  0.00  0.00      A    C  
ATOM    514  C   ASP A 394     -19.915  12.565  -4.252  0.00  0.00      A    C  
ATOM    515  O   ASP A 394     -20.767  13.415  -4.451  0.00  0.00      A    O  
ATOM    516  CB  ASP A 394     -18.249  12.181  -6.108  0.00  0.00      A    C  
ATOM    517  CG  ASP A 394     -17.727  11.147  -7.075  0.00  0.00      A    C  
ATOM    518  OD1 ASP A 394     -16.987  10.241  -6.635  0.00  0.00      A    O  
ATOM    519  OD2 ASP A 394     -18.104  11.204  -8.257  0.00  0.00      A    O1-
ATOM    520  N   CYS A 395     -19.384  12.331  -3.076  0.00  0.00      A    N1-
ATOM    521  CA  CYS A 395     -19.758  13.072  -1.892  0.00  0.00      A    C  
ATOM    522  C   CYS A 395     -18.595  13.823  -1.276  0.00  0.00      A    C  
ATOM    523  O   CYS A 395     -17.569  13.234  -0.995  0.00  0.00      A    O  
ATOM    524  CB  CYS A 395     -20.388  12.126  -0.889  0.00  0.00      A    C  
ATOM    525  SG  CYS A 395     -21.130  12.967   0.509  0.00  0.00      A    S  
ATOM    526  N   TYR A 396     -18.788  15.118  -1.030  0.00  0.00      A    N1-
ATOM    527  CA  TYR A 396     -17.810  16.009  -0.454  0.00  0.00      A    C  
ATOM    528  C   TYR A 396     -18.217  16.383   0.966  0.00  0.00      A    C  
ATOM    529  O   TYR A 396     -19.344  16.838   1.208  0.00  0.00      A    O  
ATOM    530  CB  TYR A 396     -17.651  17.260  -1.336  0.00  0.00      A    C  
ATOM    531  CG  TYR A 396     -16.734  18.296  -0.747  0.00  0.00      A    C  
ATOM    532  CD1 TYR A 396     -15.349  18.130  -0.779  0.00  0.00      A    C  
ATOM    533  CD2 TYR A 396     -17.244  19.445  -0.144  0.00  0.00      A    C  
ATOM    534  CE1 TYR A 396     -14.494  19.068  -0.193  0.00  0.00      A    C  
ATOM    535  CE2 TYR A 396     -16.399  20.378   0.460  0.00  0.00      A    C  
ATOM    536  CZ  TYR A 396     -15.025  20.185   0.433  0.00  0.00      A    C  
ATOM    537  OH  TYR A 396     -14.187  21.122   0.986  0.00  0.00      A    O1-
ATOM    538  N   ASN A 397     -17.266  16.221   1.901  0.00  0.00      A    N1-
ATOM    539  CA  ASN A 397     -17.465  16.602   3.285  0.00  0.00      A    C  
ATOM    540  C   ASN A 397     -16.732  17.913   3.557  0.00  0.00      A    C  
ATOM    541  O   ASN A 397     -15.502  17.909   3.587  0.00  0.00      A    O  
ATOM    542  CB  ASN A 397     -16.995  15.498   4.232  0.00  0.00      A    C  
ATOM    543  CG  ASN A 397     -17.440  15.691   5.653  0.00  0.00      A    C  
ATOM    544  ND2 ASN A 397     -17.399  14.617   6.407  0.00  0.00      A    N  
ATOM    545  OD1 ASN A 397     -17.842  16.779   6.082  0.00  0.00      A    O  
ATOM    546  N   PRO A 398     -17.473  19.038   3.771  0.00  0.00      A    N  
ATOM    547  CA  PRO A 398     -16.809  20.335   4.026  0.00  0.00      A    C  
ATOM    548  C   PRO A 398     -15.875  20.355   5.228  0.00  0.00      A    C  
ATOM    549  O   PRO A 398     -14.895  21.098   5.233  0.00  0.00      A    O  
ATOM    550  CB  PRO A 398     -17.988  21.304   4.198  0.00  0.00      A    C  
ATOM    551  CG  PRO A 398     -19.117  20.669   3.409  0.00  0.00      A    C  
ATOM    552  CD  PRO A 398     -18.948  19.203   3.719  0.00  0.00      A    C  
ATOM    553  N   MET A 399     -16.179  19.528   6.232  0.00  0.00      A    N1-
ATOM    554  CA  MET A 399     -15.448  19.372   7.478  0.00  0.00      A    C  
ATOM    555  C   MET A 399     -14.109  18.685   7.302  0.00  0.00      A    C  
ATOM    556  O   MET A 399     -13.181  18.967   8.055  0.00  0.00      A    O  
ATOM    557  CB  MET A 399     -16.304  18.577   8.490  0.00  0.00      A    C  
ATOM    558  CG  MET A 399     -17.581  19.301   8.927  0.00  0.00      A    C  
ATOM    559  SD  MET A 399     -17.395  21.041   9.489  0.00  0.00      A    S  
ATOM    560  CE  MET A 399     -16.335  20.830  10.947  0.00  0.00      A    C  
ATOM    561  N   THR A 400     -13.992  17.790   6.332  0.00  0.00      A    N1-
ATOM    562  CA  THR A 400     -12.752  17.040   6.124  0.00  0.00      A    C  
ATOM    563  C   THR A 400     -12.004  17.432   4.834  0.00  0.00      A    C  
ATOM    564  O   THR A 400     -10.841  17.073   4.680  0.00  0.00      A    O  
ATOM    565  CB  THR A 400     -13.035  15.527   6.198  0.00  0.00      A    C  
ATOM    566  CG2 THR A 400     -13.789  15.128   7.465  0.00  0.00      A    C  
ATOM    567  OG1 THR A 400     -13.802  15.135   5.072  0.00  0.00      A    O1-
ATOM    568  N   ASN A 401     -12.671  18.157   3.924  0.00  0.00      A    N1-
ATOM    569  CA  ASN A 401     -12.142  18.557   2.609  0.00  0.00      A    C  
ATOM    570  C   ASN A 401     -11.833  17.328   1.744  0.00  0.00      A    C  
ATOM    571  O   ASN A 401     -10.901  17.331   0.957  0.00  0.00      A    O  
ATOM    572  CB  ASN A 401     -10.945  19.526   2.716  0.00  0.00      A    C  
ATOM    573  CG  ASN A 401     -10.642  20.293   1.462  0.00  0.00      A    C  
ATOM    574  ND2 ASN A 401      -9.376  20.570   1.244  0.00  0.00      A    N  
ATOM    575  OD1 ASN A 401     -11.534  20.671   0.689  0.00  0.00      A    O  
ATOM    576  N   GLN A 402     -12.687  16.289   1.853  0.00  0.00      A    N1-
ATOM    577  CA  GLN A 402     -12.507  15.036   1.143  0.00  0.00      A    C  
ATOM    578  C   GLN A 402     -13.734  14.644   0.330  0.00  0.00      A    C  
ATOM    579  O   GLN A 402     -14.865  14.738   0.813  0.00  0.00      A    O  
ATOM    580  CB  GLN A 402     -12.131  13.937   2.151  0.00  0.00      A    C  
ATOM    581  CG  GLN A 402     -11.783  12.592   1.544  0.00  0.00      A    C  
ATOM    582  CD  GLN A 402     -11.526  11.565   2.598  0.00  0.00      A    C  
ATOM    583  NE2 GLN A 402     -12.567  11.056   3.231  0.00  0.00      A    N  
ATOM    584  OE1 GLN A 402     -10.400  11.215   2.861  0.00  0.00      A    O  
ATOM    585  N   TRP A 403     -13.475  14.180  -0.921  0.00  0.00      A    N1-
ATOM    586  CA  TRP A 403     -14.452  13.621  -1.849  0.00  0.00      A    C  
ATOM    587  C   TRP A 403     -14.419  12.098  -1.642  0.00  0.00      A    C  
ATOM    588  O   TRP A 403     -13.344  11.501  -1.588  0.00  0.00      A    O  
ATOM    589  CB  TRP A 403     -14.065  13.944  -3.304  0.00  0.00      A    C  
ATOM    590  CG  TRP A 403     -14.428  15.326  -3.760  0.00  0.00      A    C  
ATOM    591  CD1 TRP A 403     -13.595  16.395  -3.880  0.00  0.00      A    C  
ATOM    592  CD2 TRP A 403     -15.721  15.772  -4.204  0.00  0.00      A    C  
ATOM    593  CE2 TRP A 403     -15.602  17.141  -4.530  0.00  0.00      A    C  
ATOM    594  CE3 TRP A 403     -16.981  15.159  -4.306  0.00  0.00      A    C  
ATOM    595  NE1 TRP A 403     -14.295  17.496  -4.317  0.00  0.00      A    N1-
ATOM    596  CZ2 TRP A 403     -16.691  17.903  -4.970  0.00  0.00      A    C  
ATOM    597  CZ3 TRP A 403     -18.047  15.911  -4.748  0.00  0.00      A    C  
ATOM    598  CH2 TRP A 403     -17.912  17.275  -5.029  0.00  0.00      A    C  
ATOM    599  N   SER A 404     -15.578  11.483  -1.492  0.00  0.00      A    N1-
ATOM    600  CA  SER A 404     -15.748  10.041  -1.315  0.00  0.00      A    C  
ATOM    601  C   SER A 404     -16.681   9.548  -2.407  0.00  0.00      A    C  
ATOM    602  O   SER A 404     -17.741  10.137  -2.614  0.00  0.00      A    O  
ATOM    603  CB  SER A 404     -16.367   9.706   0.042  0.00  0.00      A    C  
ATOM    604  OG  SER A 404     -15.484   9.911   1.133  0.00  0.00      A    O1-
ATOM    605  N   PRO A 405     -16.313   8.457  -3.109  0.00  0.00      A    N  
ATOM    606  CA  PRO A 405     -17.229   7.901  -4.117  0.00  0.00      A    C  
ATOM    607  C   PRO A 405     -18.433   7.224  -3.463  0.00  0.00      A    C  
ATOM    608  O   PRO A 405     -18.327   6.617  -2.383  0.00  0.00      A    O  
ATOM    609  CB  PRO A 405     -16.366   6.859  -4.862  0.00  0.00      A    C  
ATOM    610  CG  PRO A 405     -14.939   7.061  -4.363  0.00  0.00      A    C  
ATOM    611  CD  PRO A 405     -15.076   7.647  -2.996  0.00  0.00      A    C  
ATOM    612  N   CYS A 406     -19.585   7.338  -4.123  0.00  0.00      A    N1-
ATOM    613  CA  CYS A 406     -20.830   6.700  -3.691  0.00  0.00      A    C  
ATOM    614  C   CYS A 406     -21.209   5.708  -4.773  0.00  0.00      A    C  
ATOM    615  O   CYS A 406     -20.523   5.640  -5.802  0.00  0.00      A    O  
ATOM    616  CB  CYS A 406     -21.935   7.737  -3.489  0.00  0.00      A    C  
ATOM    617  SG  CYS A 406     -21.643   8.885  -2.134  0.00  0.00      A    S  
ATOM    618  N   ALA A 407     -22.322   4.995  -4.584  0.00  0.00      A    N1-
ATOM    619  CA  ALA A 407     -22.830   4.037  -5.584  0.00  0.00      A    C  
ATOM    620  C   ALA A 407     -23.185   4.813  -6.871  0.00  0.00      A    C  
ATOM    621  O   ALA A 407     -23.751   5.912  -6.792  0.00  0.00      A    O  
ATOM    622  CB  ALA A 407     -24.067   3.302  -5.055  0.00  0.00      A    C  
ATOM    623  N   PRO A 408     -22.808   4.288  -8.052  0.00  0.00      A    N  
ATOM    624  CA  PRO A 408     -23.156   4.995  -9.292  0.00  0.00      A    C  
ATOM    625  C   PRO A 408     -24.615   4.730  -9.718  0.00  0.00      A    C  
ATOM    626  O   PRO A 408     -25.245   3.747  -9.292  0.00  0.00      A    O  
ATOM    627  CB  PRO A 408     -22.145   4.435 -10.309  0.00  0.00      A    C  
ATOM    628  CG  PRO A 408     -21.857   3.039  -9.809  0.00  0.00      A    C  
ATOM    629  CD  PRO A 408     -22.086   3.011  -8.329  0.00  0.00      A    C  
ATOM    630  N   MET A 409     -25.152   5.619 -10.585  0.00  0.00      A    N1-
ATOM    631  CA  MET A 409     -26.498   5.503 -11.138  0.00  0.00      A    C  
ATOM    632  C   MET A 409     -26.534   4.331 -12.108  0.00  0.00      A    C  
ATOM    633  O   MET A 409     -25.491   3.796 -12.454  0.00  0.00      A    O  
ATOM    634  CB  MET A 409     -26.925   6.804 -11.835  0.00  0.00      A    C  
ATOM    635  CG  MET A 409     -26.876   8.002 -10.945  0.00  0.00      A    C  
ATOM    636  SD  MET A 409     -27.231   9.593 -11.726  0.00  0.00      A    S  
ATOM    637  CE  MET A 409     -25.796   9.828 -12.757  0.00  0.00      A    C  
ATOM    638  N   SER A 410     -27.731   3.915 -12.536  0.00  0.00      A    N1-
ATOM    639  CA  SER A 410     -27.947   2.792 -13.450  0.00  0.00      A    C  
ATOM    640  C   SER A 410     -27.328   3.043 -14.822  0.00  0.00      A    C  
ATOM    641  O   SER A 410     -26.973   2.094 -15.538  0.00  0.00      A    O  
ATOM    642  CB  SER A 410     -29.444   2.547 -13.623  0.00  0.00      A    C  
ATOM    643  OG  SER A 410     -30.120   3.673 -14.159  0.00  0.00      A    O1-
ATOM    644  N   VAL A 411     -27.268   4.336 -15.205  0.00  0.00      A    N1-
ATOM    645  CA  VAL A 411     -26.829   4.791 -16.522  0.00  0.00      A    C  
ATOM    646  C   VAL A 411     -26.079   6.110 -16.393  0.00  0.00      A    C  
ATOM    647  O   VAL A 411     -26.401   6.925 -15.494  0.00  0.00      A    O  
ATOM    648  CB  VAL A 411     -28.074   4.972 -17.475  0.00  0.00      A    C  
ATOM    649  CG1 VAL A 411     -28.684   3.627 -17.863  0.00  0.00      A    C  
ATOM    650  CG2 VAL A 411     -29.142   5.914 -16.893  0.00  0.00      A    C  
ATOM    651  N   PRO A 412     -25.136   6.392 -17.328  0.00  0.00      A    N  
ATOM    652  CA  PRO A 412     -24.481   7.697 -17.330  0.00  0.00      A    C  
ATOM    653  C   PRO A 412     -25.496   8.787 -17.672  0.00  0.00      A    C  
ATOM    654  O   PRO A 412     -26.432   8.532 -18.449  0.00  0.00      A    O  
ATOM    655  CB  PRO A 412     -23.397   7.530 -18.409  0.00  0.00      A    C  
ATOM    656  CG  PRO A 412     -23.198   6.064 -18.504  0.00  0.00      A    C  
ATOM    657  CD  PRO A 412     -24.590   5.555 -18.406  0.00  0.00      A    C  
ATOM    658  N   ARG A 413     -25.374   9.963 -17.040  0.00  0.00      A    N1-
ATOM    659  CA  ARG A 413     -26.326  11.062 -17.268  0.00  0.00      A    C  
ATOM    660  C   ARG A 413     -25.622  12.398 -17.353  0.00  0.00      A    C  
ATOM    661  O   ARG A 413     -25.343  13.026 -16.338  0.00  0.00      A    O  
ATOM    662  CB  ARG A 413     -27.442  11.162 -16.201  0.00  0.00      A    C  
ATOM    663  CG  ARG A 413     -28.194   9.897 -15.851  0.00  0.00      A    C  
ATOM    664  CD  ARG A 413     -29.269  10.140 -14.774  0.00  0.00      A    C  
ATOM    665  NE  ARG A 413     -30.031   8.905 -14.575  0.00  0.00      A    N1-
ATOM    666  CZ  ARG A 413     -31.146   8.587 -15.232  0.00  0.00      A    C  
ATOM    667  NH1 ARG A 413     -31.684   9.441 -16.092  0.00  0.00      A    N1+
ATOM    668  NH2 ARG A 413     -31.737   7.414 -15.025  0.00  0.00      A    N  
ATOM    669  N   ASN A 414     -25.331  12.828 -18.573  0.00  0.00      A    N1-
ATOM    670  CA  ASN A 414     -24.729  14.130 -18.811  0.00  0.00      A    C  
ATOM    671  C   ASN A 414     -25.883  15.140 -18.983  0.00  0.00      A    C  
ATOM    672  O   ASN A 414     -26.928  14.734 -19.434  0.00  0.00      A    O  
ATOM    673  CB  ASN A 414     -23.866  14.045 -20.057  0.00  0.00      A    C  
ATOM    674  CG  ASN A 414     -23.311  15.358 -20.497  0.00  0.00      A    C  
ATOM    675  ND2 ASN A 414     -23.322  15.593 -21.799  0.00  0.00      A    N  
ATOM    676  OD1 ASN A 414     -22.827  16.136 -19.692  0.00  0.00      A    O  
ATOM    677  N   ARG A 415     -25.708  16.423 -18.623  0.00  0.00      A    N1-
ATOM    678  N   ARG A 415     -25.708  16.423 -18.623  0.00  0.00      A    N  
ATOM    679  CA  ARG A 415     -26.737  17.485 -18.738  0.00  0.00      A    C  
ATOM    680  CA  ARG A 415     -26.737  17.485 -18.738  0.00  0.00      A    C  
ATOM    681  C   ARG A 415     -27.991  17.083 -17.945  0.00  0.00      A    C  
ATOM    682  C   ARG A 415     -27.991  17.083 -17.945  0.00  0.00      A    C  
ATOM    683  O   ARG A 415     -29.121  17.163 -18.414  0.00  0.00      A    O  
ATOM    684  O   ARG A 415     -29.121  17.163 -18.414  0.00  0.00      A    O  
ATOM    685  CB  ARG A 415     -26.993  17.859 -20.223  0.00  0.00      A    C  
ATOM    686  CB  ARG A 415     -26.993  17.859 -20.223  0.00  0.00      A    C  
ATOM    687  CG  ARG A 415     -25.791  18.575 -20.837  0.00  0.00      A    C  
ATOM    688  CG  ARG A 415     -25.791  18.575 -20.837  0.00  0.00      A    C  
ATOM    689  CD  ARG A 415     -25.410  18.161 -22.264  0.00  0.00      A    C  
ATOM    690  CD  ARG A 415     -25.410  18.161 -22.264  0.00  0.00      A    C  
ATOM    691  NE  ARG A 415     -25.853  19.108 -23.291  0.00  0.00      A    N1-
ATOM    692  NE  ARG A 415     -25.853  19.108 -23.291  0.00  0.00      A    N  
ATOM    693  CZ  ARG A 415     -25.070  19.667 -24.211  0.00  0.00      A    C  
ATOM    694  CZ  ARG A 415     -25.070  19.667 -24.211  0.00  0.00      A    C  
ATOM    695  NH1 ARG A 415     -23.765  19.434 -24.215  0.00  0.00      A    N1+
ATOM    696  NH1 ARG A 415     -23.765  19.434 -24.215  0.00  0.00      A    N1+
ATOM    697  NH2 ARG A 415     -25.585  20.490 -25.113  0.00  0.00      A    N  
ATOM    698  NH2 ARG A 415     -25.585  20.490 -25.113  0.00  0.00      A    N  
ATOM    699  N   ILE A 416     -27.726  16.624 -16.713  0.00  0.00      A    N1-
ATOM    700  CA  ILE A 416     -28.624  16.062 -15.712  0.00  0.00      A    C  
ATOM    701  C   ILE A 416     -29.281  17.166 -14.868  0.00  0.00      A    C  
ATOM    702  O   ILE A 416     -28.748  18.252 -14.708  0.00  0.00      A    O  
ATOM    703  CB  ILE A 416     -27.790  15.062 -14.832  0.00  0.00      A    C  
ATOM    704  CG1 ILE A 416     -28.682  14.106 -14.003  0.00  0.00      A    C  
ATOM    705  CG2 ILE A 416     -26.783  15.799 -13.953  0.00  0.00      A    C  
ATOM    706  CD1 ILE A 416     -27.924  13.254 -12.909  0.00  0.00      A    C  
ATOM    707  N   GLY A 417     -30.425  16.847 -14.322  0.00  0.00      A    N1-
ATOM    708  CA  GLY A 417     -31.144  17.702 -13.390  0.00  0.00      A    C  
ATOM    709  C   GLY A 417     -31.263  16.940 -12.086  0.00  0.00      A    C  
ATOM    710  O   GLY A 417     -31.438  15.718 -12.093  0.00  0.00      A    O  
ATOM    711  N   VAL A 418     -31.128  17.624 -10.961  0.00  0.00      A    N1-
ATOM    712  CA  VAL A 418     -31.190  16.963  -9.653  0.00  0.00      A    C  
ATOM    713  C   VAL A 418     -32.135  17.727  -8.695  0.00  0.00      A    C  
ATOM    714  O   VAL A 418     -32.257  18.943  -8.755  0.00  0.00      A    O  
ATOM    715  CB  VAL A 418     -29.741  16.720  -9.083  0.00  0.00      A    C  
ATOM    716  CG1 VAL A 418     -29.724  16.481  -7.587  0.00  0.00      A    C  
ATOM    717  CG2 VAL A 418     -29.031  15.584  -9.817  0.00  0.00      A    C  
ATOM    718  N   GLY A 419     -32.814  16.991  -7.855  0.00  0.00      A    N1-
ATOM    719  CA  GLY A 419     -33.707  17.548  -6.848  0.00  0.00      A    C  
ATOM    720  C   GLY A 419     -33.684  16.669  -5.620  0.00  0.00      A    C  
ATOM    721  O   GLY A 419     -33.466  15.463  -5.726  0.00  0.00      A    O  
ATOM    722  N   VAL A 420     -33.899  17.262  -4.455  0.00  0.00      A    N1-
ATOM    723  CA  VAL A 420     -33.870  16.528  -3.168  0.00  0.00      A    C  
ATOM    724  C   VAL A 420     -35.199  16.592  -2.477  0.00  0.00      A    C  
ATOM    725  O   VAL A 420     -35.738  17.677  -2.315  0.00  0.00      A    O  
ATOM    726  CB  VAL A 420     -32.671  16.992  -2.233  0.00  0.00      A    C  
ATOM    727  CG1 VAL A 420     -32.744  16.356  -0.852  0.00  0.00      A    C  
ATOM    728  CG2 VAL A 420     -31.331  16.690  -2.888  0.00  0.00      A    C  
ATOM    729  N   ILE A 421     -35.735  15.440  -2.062  0.00  0.00      A    N1-
ATOM    730  CA  ILE A 421     -36.978  15.358  -1.255  0.00  0.00      A    C  
ATOM    731  C   ILE A 421     -36.708  14.353  -0.149  0.00  0.00      A    C  
ATOM    732  O   ILE A 421     -36.353  13.214  -0.455  0.00  0.00      A    O  
ATOM    733  CB  ILE A 421     -38.295  14.997  -2.003  0.00  0.00      A    C  
ATOM    734  CG1 ILE A 421     -38.436  15.741  -3.341  0.00  0.00      A    C  
ATOM    735  CG2 ILE A 421     -39.540  15.201  -1.084  0.00  0.00      A    C  
ATOM    736  CD1 ILE A 421     -39.651  15.265  -4.243  0.00  0.00      A    C  
ATOM    737  N   ASP A 422     -36.884  14.771   1.130  0.00  0.00      A    N1-
ATOM    738  CA  ASP A 422     -36.698  13.934   2.320  0.00  0.00      A    C  
ATOM    739  C   ASP A 422     -35.308  13.279   2.418  0.00  0.00      A    C  
ATOM    740  O   ASP A 422     -35.180  12.146   2.891  0.00  0.00      A    O  
ATOM    741  CB  ASP A 422     -37.814  12.872   2.432  0.00  0.00      A    C  
ATOM    742  CG  ASP A 422     -39.210  13.388   2.732  0.00  0.00      A    C  
ATOM    743  OD1 ASP A 422     -39.331  14.540   3.233  0.00  0.00      A    O  
ATOM    744  OD2 ASP A 422     -40.182  12.642   2.470  0.00  0.00      A    O1-
ATOM    745  N   GLY A 423     -34.283  14.008   1.998  0.00  0.00      A    N1-
ATOM    746  CA  GLY A 423     -32.920  13.521   2.049  0.00  0.00      A    C  
ATOM    747  C   GLY A 423     -32.599  12.494   0.995  0.00  0.00      A    C  
ATOM    748  O   GLY A 423     -31.656  11.730   1.160  0.00  0.00      A    O  
ATOM    749  N   HIE A 424     -33.408  12.439  -0.067  0.00  0.00      A    N1-
ATOM    750  CA  HIE A 424     -33.249  11.530  -1.205  0.00  0.00      A    C  
ATOM    751  C   HIE A 424     -32.969  12.340  -2.422  0.00  0.00      A    C  
ATOM    752  O   HIE A 424     -33.629  13.344  -2.644  0.00  0.00      A    O  
ATOM    753  CB  HIE A 424     -34.473  10.631  -1.415  0.00  0.00      A    C  
ATOM    754  CG  HIE A 424     -34.794   9.782  -0.232  0.00  0.00      A    C  
ATOM    755  CD2 HIE A 424     -34.001   8.945   0.478  0.00  0.00      A    C  
ATOM    756  ND1 HIE A 424     -36.038   9.804   0.341  0.00  0.00      A    N  
ATOM    757  CE1 HIE A 424     -35.968   8.980   1.371  0.00  0.00      A    C  
ATOM    758  NE2 HIE A 424     -34.767   8.435   1.483  0.00  0.00      A    N1-
ATOM    759  N   ILE A 425     -31.944  11.937  -3.181  0.00  0.00      A    N1-
ATOM    760  CA  ILE A 425     -31.521  12.620  -4.400  0.00  0.00      A    C  
ATOM    761  C   ILE A 425     -32.187  11.987  -5.615  0.00  0.00      A    C  
ATOM    762  O   ILE A 425     -31.976  10.808  -5.875  0.00  0.00      A    O  
ATOM    763  CB  ILE A 425     -29.968  12.570  -4.541  0.00  0.00      A    C  
ATOM    764  CG1 ILE A 425     -29.249  13.063  -3.248  0.00  0.00      A    C  
ATOM    765  CG2 ILE A 425     -29.496  13.309  -5.799  0.00  0.00      A    C  
ATOM    766  CD1 ILE A 425     -27.752  12.755  -3.223  0.00  0.00      A    C  
ATOM    767  N   TYR A 426     -32.909  12.794  -6.408  0.00  0.00      A    N1-
ATOM    768  CA  TYR A 426     -33.502  12.340  -7.674  0.00  0.00      A    C  
ATOM    769  C   TYR A 426     -32.629  12.823  -8.842  0.00  0.00      A    C  
ATOM    770  O   TYR A 426     -32.367  14.020  -8.930  0.00  0.00      A    O  
ATOM    771  CB  TYR A 426     -34.924  12.874  -7.843  0.00  0.00      A    C  
ATOM    772  CG  TYR A 426     -35.949  12.253  -6.928  0.00  0.00      A    C  
ATOM    773  CD1 TYR A 426     -36.142  12.734  -5.637  0.00  0.00      A    C  
ATOM    774  CD2 TYR A 426     -36.802  11.242  -7.384  0.00  0.00      A    C  
ATOM    775  CE1 TYR A 426     -37.133  12.201  -4.806  0.00  0.00      A    C  
ATOM    776  CE2 TYR A 426     -37.794  10.699  -6.561  0.00  0.00      A    C  
ATOM    777  CZ  TYR A 426     -37.968  11.194  -5.279  0.00  0.00      A    C  
ATOM    778  OH  TYR A 426     -38.915  10.625  -4.460  0.00  0.00      A    O1-
ATOM    779  N   ALA A 427     -32.168  11.890  -9.713  0.00  0.00      A    N1-
ATOM    780  CA  ALA A 427     -31.368  12.127 -10.928  0.00  0.00      A    C  
ATOM    781  C   ALA A 427     -32.327  12.033 -12.127  0.00  0.00      A    C  
ATOM    782  O   ALA A 427     -32.925  11.002 -12.367  0.00  0.00      A    O  
ATOM    783  CB  ALA A 427     -30.283  11.091 -11.039  0.00  0.00      A    C  
ATOM    784  N   VAL A 428     -32.523  13.151 -12.811  0.00  0.00      A    N1-
ATOM    785  CA  VAL A 428     -33.542  13.351 -13.833  0.00  0.00      A    C  
ATOM    786  C   VAL A 428     -32.930  13.471 -15.226  0.00  0.00      A    C  
ATOM    787  O   VAL A 428     -32.035  14.291 -15.429  0.00  0.00      A    O  
ATOM    788  CB  VAL A 428     -34.419  14.600 -13.439  0.00  0.00      A    C  
ATOM    789  CG1 VAL A 428     -35.516  14.879 -14.452  0.00  0.00      A    C  
ATOM    790  CG2 VAL A 428     -35.005  14.470 -12.037  0.00  0.00      A    C  
ATOM    791  N   GLY A 429     -33.416  12.638 -16.152  0.00  0.00      A    N1-
ATOM    792  CA  GLY A 429     -33.007  12.631 -17.540  0.00  0.00      A    C  
ATOM    793  C   GLY A 429     -31.512  12.590 -17.755  0.00  0.00      A    C  
ATOM    794  O   GLY A 429     -30.797  11.855 -17.067  0.00  0.00      A    O  
ATOM    795  N   GLY A 430     -31.067  13.383 -18.718  0.00  0.00      A    N1-
ATOM    796  CA  GLY A 430     -29.674  13.494 -19.120  0.00  0.00      A    C  
ATOM    797  C   GLY A 430     -29.398  12.639 -20.331  0.00  0.00      A    C  
ATOM    798  O   GLY A 430     -30.303  11.974 -20.840  0.00  0.00      A    O  
ATOM    799  N   SER A 431     -28.164  12.689 -20.843  0.00  0.00      A    N1-
ATOM    800  CA  SER A 431     -27.784  11.891 -22.010  0.00  0.00      A    C  
ATOM    801  C   SER A 431     -26.691  10.886 -21.730  0.00  0.00      A    C  
ATOM    802  O   SER A 431     -25.894  11.039 -20.805  0.00  0.00      A    O  
ATOM    803  CB  SER A 431     -27.390  12.773 -23.200  0.00  0.00      A    C  
ATOM    804  OG  SER A 431     -26.390  13.734 -22.893  0.00  0.00      A    O1-
ATOM    805  N   HID A 432     -26.690   9.832 -22.532  0.00  0.00      A    N1-
ATOM    806  CA  HID A 432     -25.643   8.846 -22.597  0.00  0.00      A    C  
ATOM    807  C   HID A 432     -25.462   8.644 -24.083  0.00  0.00      A    C  
ATOM    808  O   HID A 432     -26.278   7.950 -24.702  0.00  0.00      A    O  
ATOM    809  CB  HID A 432     -25.968   7.535 -21.874  0.00  0.00      A    C  
ATOM    810  CG  HID A 432     -24.819   6.564 -21.932  0.00  0.00      A    C  
ATOM    811  CD2 HID A 432     -23.502   6.794 -22.170  0.00  0.00      A    C  
ATOM    812  ND1 HID A 432     -25.016   5.204 -21.804  0.00  0.00      A    N1-
ATOM    813  CE1 HID A 432     -23.826   4.654 -21.953  0.00  0.00      A    C  
ATOM    814  NE2 HID A 432     -22.879   5.577 -22.153  0.00  0.00      A    N  
ATOM    815  N   GLY A 433     -24.443   9.308 -24.650  0.00  0.00      A    N1-
ATOM    816  CA  GLY A 433     -24.143   9.270 -26.072  0.00  0.00      A    C  
ATOM    817  C   GLY A 433     -25.319   9.705 -26.921  0.00  0.00      A    C  
ATOM    818  O   GLY A 433     -25.670  10.892 -26.945  0.00  0.00      A    O  
ATOM    819  N   CYX A 434     -25.952   8.723 -27.610  0.00  0.00      A    N1-
ATOM    820  CA  CYX A 434     -27.088   8.957 -28.496  0.00  0.00      A    C  
ATOM    821  C   CYX A 434     -28.427   8.882 -27.724  0.00  0.00      A    C  
ATOM    822  O   CYX A 434     -29.469   9.259 -28.265  0.00  0.00      A    O  
ATOM    823  CB  CYX A 434     -27.069   7.979 -29.676  0.00  0.00      A    C  
ATOM    824  SG  CYX A 434     -25.664   8.169 -30.842  0.00  0.00      A    S  
ATOM    825  N   ILE A 435     -28.403   8.374 -26.478  0.00  0.00      A    N1-
ATOM    826  CA  ILE A 435     -29.617   8.185 -25.684  0.00  0.00      A    C  
ATOM    827  C   ILE A 435     -29.987   9.407 -24.836  0.00  0.00      A    C  
ATOM    828  O   ILE A 435     -29.190   9.825 -23.999  0.00  0.00      A    O  
ATOM    829  CB  ILE A 435     -29.541   6.896 -24.794  0.00  0.00      A    C  
ATOM    830  CG1 ILE A 435     -29.247   5.631 -25.603  0.00  0.00      A    C  
ATOM    831  CG2 ILE A 435     -30.799   6.735 -23.925  0.00  0.00      A    C  
ATOM    832  CD1 ILE A 435     -28.539   4.541 -24.770  0.00  0.00      A    C  
ATOM    833  N   HIE A 436     -31.222   9.916 -25.007  0.00  0.00      A    N1-
ATOM    834  CA  HIE A 436     -31.789  11.006 -24.218  0.00  0.00      A    C  
ATOM    835  C   HIE A 436     -32.744  10.351 -23.200  0.00  0.00      A    C  
ATOM    836  O   HIE A 436     -33.723   9.723 -23.598  0.00  0.00      A    O  
ATOM    837  CB  HIE A 436     -32.502  12.019 -25.118  0.00  0.00      A    C  
ATOM    838  CG  HIE A 436     -31.578  12.632 -26.120  0.00  0.00      A    C  
ATOM    839  CD2 HIE A 436     -31.076  13.890 -26.183  0.00  0.00      A    C  
ATOM    840  ND1 HIE A 436     -31.038  11.884 -27.152  0.00  0.00      A    N  
ATOM    841  CE1 HIE A 436     -30.238  12.708 -27.812  0.00  0.00      A    C  
ATOM    842  NE2 HIE A 436     -30.224  13.925 -27.259  0.00  0.00      A    N1-
ATOM    843  N   HIE A 437     -32.399  10.404 -21.901  0.00  0.00      A    N1-
ATOM    844  CA  HIE A 437     -33.211   9.728 -20.909  0.00  0.00      A    C  
ATOM    845  C   HIE A 437     -34.495  10.455 -20.538  0.00  0.00      A    C  
ATOM    846  O   HIE A 437     -34.535  11.689 -20.440  0.00  0.00      A    O  
ATOM    847  CB  HIE A 437     -32.431   9.415 -19.618  0.00  0.00      A    C  
ATOM    848  CG  HIE A 437     -31.079   8.795 -19.798  0.00  0.00      A    C  
ATOM    849  CD2 HIE A 437     -29.873   9.226 -19.349  0.00  0.00      A    C  
ATOM    850  ND1 HIE A 437     -30.922   7.547 -20.367  0.00  0.00      A    N  
ATOM    851  CE1 HIE A 437     -29.624   7.289 -20.307  0.00  0.00      A    C  
ATOM    852  NE2 HIE A 437     -28.957   8.263 -19.671  0.00  0.00      A    N1-
ATOM    853  N   ASN A 438     -35.542   9.661 -20.333  0.00  0.00      A    N1-
ATOM    854  CA  ASN A 438     -36.782  10.100 -19.731  0.00  0.00      A    C  
ATOM    855  C   ASN A 438     -36.808   9.431 -18.330  0.00  0.00      A    C  
ATOM    856  O   ASN A 438     -37.579   9.811 -17.480  0.00  0.00      A    O  
ATOM    857  CB  ASN A 438     -38.026   9.820 -20.621  0.00  0.00      A    C  
ATOM    858  CG  ASN A 438     -38.504   8.409 -20.747  0.00  0.00      A    C  
ATOM    859  ND2 ASN A 438     -39.808   8.260 -20.889  0.00  0.00      A    N  
ATOM    860  OD1 ASN A 438     -37.742   7.449 -20.740  0.00  0.00      A    O  
ATOM    861  N   SER A 439     -35.879   8.491 -18.086  0.00  0.00      A    N1-
ATOM    862  CA  SER A 439     -35.709   7.758 -16.837  0.00  0.00      A    C  
ATOM    863  C   SER A 439     -35.230   8.653 -15.711  0.00  0.00      A    C  
ATOM    864  O   SER A 439     -34.523   9.656 -15.907  0.00  0.00      A    O  
ATOM    865  CB  SER A 439     -34.777   6.559 -17.012  0.00  0.00      A    C  
ATOM    866  OG  SER A 439     -33.420   6.924 -17.207  0.00  0.00      A    O1-
ATOM    867  N   VAL A 440     -35.689   8.292 -14.506  0.00  0.00      A    N1-
ATOM    868  CA  VAL A 440     -35.432   8.997 -13.275  0.00  0.00      A    C  
ATOM    869  C   VAL A 440     -35.109   7.937 -12.219  0.00  0.00      A    C  
ATOM    870  O   VAL A 440     -35.740   6.874 -12.188  0.00  0.00      A    O  
ATOM    871  CB  VAL A 440     -36.674   9.872 -12.882  0.00  0.00      A    C  
ATOM    872  CG1 VAL A 440     -36.422  10.648 -11.578  0.00  0.00      A    C  
ATOM    873  CG2 VAL A 440     -37.048  10.830 -14.001  0.00  0.00      A    C  
ATOM    874  N   GLU A 441     -34.113   8.221 -11.382  0.00  0.00      A    N1-
ATOM    875  CA  GLU A 441     -33.728   7.337 -10.282  0.00  0.00      A    C  
ATOM    876  C   GLU A 441     -33.505   8.118  -8.988  0.00  0.00      A    C  
ATOM    877  O   GLU A 441     -33.227   9.316  -8.990  0.00  0.00      A    O  
ATOM    878  CB  GLU A 441     -32.547   6.416 -10.637  0.00  0.00      A    C  
ATOM    879  CG  GLU A 441     -31.373   7.100 -11.302  0.00  0.00      A    C  
ATOM    880  CD  GLU A 441     -30.364   6.113 -11.837  0.00  0.00      A    C  
ATOM    881  OE1 GLU A 441     -29.904   5.251 -11.054  0.00  0.00      A    O  
ATOM    882  OE2 GLU A 441     -30.041   6.191 -13.044  0.00  0.00      A    O1-
ATOM    883  N   ARG A 442     -33.696   7.432  -7.876  0.00  0.00      A    N1-
ATOM    884  CA  ARG A 442     -33.619   8.025  -6.556  0.00  0.00      A    C  
ATOM    885  C   ARG A 442     -32.538   7.351  -5.728  0.00  0.00      A    C  
ATOM    886  O   ARG A 442     -32.478   6.122  -5.684  0.00  0.00      A    O  
ATOM    887  CB  ARG A 442     -35.002   7.944  -5.877  0.00  0.00      A    C  
ATOM    888  CG  ARG A 442     -35.131   8.739  -4.601  0.00  0.00      A    C  
ATOM    889  CD  ARG A 442     -36.443   8.422  -3.938  0.00  0.00      A    C  
ATOM    890  NE  ARG A 442     -36.433   7.215  -3.111  0.00  0.00      A    N1-
ATOM    891  CZ  ARG A 442     -37.100   7.091  -1.958  0.00  0.00      A    C  
ATOM    892  NH1 ARG A 442     -37.823   8.105  -1.483  0.00  0.00      A    N1+
ATOM    893  NH2 ARG A 442     -37.056   5.952  -1.278  0.00  0.00      A    N  
ATOM    894  N   TYR A 443     -31.695   8.179  -5.061  0.00  0.00      A    N1-
ATOM    895  CA  TYR A 443     -30.612   7.755  -4.201  0.00  0.00      A    C  
ATOM    896  C   TYR A 443     -31.000   7.922  -2.764  0.00  0.00      A    C  
ATOM    897  O   TYR A 443     -31.530   8.963  -2.382  0.00  0.00      A    O  
ATOM    898  CB  TYR A 443     -29.338   8.557  -4.499  0.00  0.00      A    C  
ATOM    899  CG  TYR A 443     -28.152   8.155  -3.647  0.00  0.00      A    C  
ATOM    900  CD1 TYR A 443     -27.480   6.950  -3.868  0.00  0.00      A    C  
ATOM    901  CD2 TYR A 443     -27.663   9.002  -2.654  0.00  0.00      A    C  
ATOM    902  CE1 TYR A 443     -26.361   6.594  -3.112  0.00  0.00      A    C  
ATOM    903  CE2 TYR A 443     -26.568   8.639  -1.868  0.00  0.00      A    C  
ATOM    904  CZ  TYR A 443     -25.912   7.441  -2.109  0.00  0.00      A    C  
ATOM    905  OH  TYR A 443     -24.849   7.084  -1.315  0.00  0.00      A    O1-
ATOM    906  N   GLU A 444     -30.688   6.884  -1.950  0.00  0.00      A    N1-
ATOM    907  CA  GLU A 444     -30.905   6.866  -0.514  0.00  0.00      A    C  
ATOM    908  C   GLU A 444     -29.535   6.876   0.174  0.00  0.00      A    C  
ATOM    909  O   GLU A 444     -28.878   5.838   0.196  0.00  0.00      A    O  
ATOM    910  CB  GLU A 444     -31.716   5.631  -0.095  0.00  0.00      A    C  
ATOM    911  CG  GLU A 444     -33.097   5.555  -0.721  0.00  0.00      A    C  
ATOM    912  CD  GLU A 444     -33.722   4.175  -0.654  0.00  0.00      A    C  
ATOM    913  OE1 GLU A 444     -34.044   3.718   0.468  0.00  0.00      A    O  
ATOM    914  OE2 GLU A 444     -33.883   3.546  -1.725  0.00  0.00      A    O1-
ATOM    915  N   PRO A 445     -29.077   8.044   0.709  0.00  0.00      A    N  
ATOM    916  CA  PRO A 445     -27.760   8.110   1.371  0.00  0.00      A    C  
ATOM    917  C   PRO A 445     -27.538   7.121   2.514  0.00  0.00      A    C  
ATOM    918  O   PRO A 445     -26.414   6.659   2.704  0.00  0.00      A    O  
ATOM    919  CB  PRO A 445     -27.678   9.572   1.854  0.00  0.00      A    C  
ATOM    920  CG  PRO A 445     -28.524  10.317   0.918  0.00  0.00      A    C  
ATOM    921  CD  PRO A 445     -29.691   9.383   0.665  0.00  0.00      A    C  
ATOM    922  N   GLU A 446     -28.600   6.813   3.270  0.00  0.00      A    N1-
ATOM    923  CA  GLU A 446     -28.581   5.897   4.398  0.00  0.00      A    C  
ATOM    924  C   GLU A 446     -28.301   4.446   3.985  0.00  0.00      A    C  
ATOM    925  O   GLU A 446     -27.636   3.727   4.730  0.00  0.00      A    O  
ATOM    926  CB  GLU A 446     -29.882   6.019   5.218  0.00  0.00      A    C  
ATOM    927  CG  GLU A 446     -29.910   7.263   6.109  0.00  0.00      A    C  
ATOM    928  CD  GLU A 446     -30.800   7.286   7.344  0.00  0.00      A    C  
ATOM    929  OE1 GLU A 446     -31.165   6.203   7.861  0.00  0.00      A    O  
ATOM    930  OE2 GLU A 446     -31.108   8.406   7.813  0.00  0.00      A    O1-
ATOM    931  N   ARG A 447     -28.768   4.033   2.798  0.00  0.00      A    N1-
ATOM    932  CA  ARG A 447     -28.566   2.682   2.276  0.00  0.00      A    C  
ATOM    933  C   ARG A 447     -27.441   2.590   1.233  0.00  0.00      A    C  
ATOM    934  O   ARG A 447     -26.960   1.478   0.967  0.00  0.00      A    O  
ATOM    935  CB  ARG A 447     -29.877   2.164   1.664  0.00  0.00      A    C  
ATOM    936  CG  ARG A 447     -30.928   1.745   2.682  0.00  0.00      A    C  
ATOM    937  CD  ARG A 447     -32.129   1.142   1.983  0.00  0.00      A    C  
ATOM    938  NE  ARG A 447     -32.641  -0.044   2.677  0.00  0.00      A    N1-
ATOM    939  CZ  ARG A 447     -32.222  -1.291   2.459  0.00  0.00      A    C  
ATOM    940  NH1 ARG A 447     -31.267  -1.534   1.568  0.00  0.00      A    N1+
ATOM    941  NH2 ARG A 447     -32.751  -2.303   3.136  0.00  0.00      A    N  
ATOM    942  N   ASP A 448     -27.038   3.752   0.636  0.00  0.00      A    N1-
ATOM    943  CA  ASP A 448     -26.083   3.916  -0.481  0.00  0.00      A    C  
ATOM    944  C   ASP A 448     -26.575   3.127  -1.728  0.00  0.00      A    C  
ATOM    945  O   ASP A 448     -25.855   2.304  -2.294  0.00  0.00      A    O  
ATOM    946  CB  ASP A 448     -24.614   3.614  -0.092  0.00  0.00      A    C  
ATOM    947  CG  ASP A 448     -23.595   3.820  -1.216  0.00  0.00      A    C  
ATOM    948  OD1 ASP A 448     -23.732   4.809  -1.979  0.00  0.00      A    O  
ATOM    949  OD2 ASP A 448     -22.672   2.989  -1.342  0.00  0.00      A    O1-
ATOM    950  N   GLU A 449     -27.830   3.394  -2.136  0.00  0.00      A    N1-
ATOM    951  CA  GLU A 449     -28.476   2.706  -3.238  0.00  0.00      A    C  
ATOM    952  C   GLU A 449     -29.261   3.630  -4.114  0.00  0.00      A    C  
ATOM    953  O   GLU A 449     -29.916   4.540  -3.612  0.00  0.00      A    O  
ATOM    954  CB  GLU A 449     -29.457   1.661  -2.679  0.00  0.00      A    C  
ATOM    955  CG  GLU A 449     -28.846   0.354  -2.198  0.00  0.00      A    C  
ATOM    956  CD  GLU A 449     -29.776  -0.530  -1.379  0.00  0.00      A    C  
ATOM    957  OE1 GLU A 449     -31.014  -0.432  -1.552  0.00  0.00      A    O  
ATOM    958  OE2 GLU A 449     -29.259  -1.325  -0.561  0.00  0.00      A    O1-
ATOM    959  N   TRP A 450     -29.297   3.314  -5.420  0.00  0.00      A    N1-
ATOM    960  CA  TRP A 450     -30.119   3.982  -6.430  0.00  0.00      A    C  
ATOM    961  C   TRP A 450     -31.224   3.008  -6.842  0.00  0.00      A    C  
ATOM    962  O   TRP A 450     -30.974   1.803  -6.984  0.00  0.00      A    O  
ATOM    963  CB  TRP A 450     -29.294   4.346  -7.684  0.00  0.00      A    C  
ATOM    964  CG  TRP A 450     -28.344   5.480  -7.511  0.00  0.00      A    C  
ATOM    965  CD1 TRP A 450     -27.015   5.396  -7.206  0.00  0.00      A    C  
ATOM    966  CD2 TRP A 450     -28.626   6.871  -7.709  0.00  0.00      A    C  
ATOM    967  CE2 TRP A 450     -27.416   7.581  -7.486  0.00  0.00      A    C  
ATOM    968  CE3 TRP A 450     -29.776   7.590  -8.070  0.00  0.00      A    C  
ATOM    969  NE1 TRP A 450     -26.458   6.657  -7.151  0.00  0.00      A    N1-
ATOM    970  CZ2 TRP A 450     -27.340   8.982  -7.570  0.00  0.00      A    C  
ATOM    971  CZ3 TRP A 450     -29.706   8.980  -8.152  0.00  0.00      A    C  
ATOM    972  CH2 TRP A 450     -28.504   9.662  -7.895  0.00  0.00      A    C  
ATOM    973  N   HIE A 451     -32.444   3.517  -7.042  0.00  0.00      A    N1-
ATOM    974  CA  HIE A 451     -33.552   2.719  -7.536  0.00  0.00      A    C  
ATOM    975  C   HIE A 451     -34.306   3.570  -8.530  0.00  0.00      A    C  
ATOM    976  O   HIE A 451     -34.519   4.755  -8.281  0.00  0.00      A    O  
ATOM    977  CB  HIE A 451     -34.484   2.222  -6.401  0.00  0.00      A    C  
ATOM    978  CG  HIE A 451     -33.828   1.289  -5.431  0.00  0.00      A    C  
ATOM    979  CD2 HIE A 451     -33.390   1.519  -4.168  0.00  0.00      A    C  
ATOM    980  ND1 HIE A 451     -33.539  -0.030  -5.771  0.00  0.00      A    N  
ATOM    981  CE1 HIE A 451     -32.939  -0.553  -4.710  0.00  0.00      A    C  
ATOM    982  NE2 HIE A 451     -32.823   0.340  -3.718  0.00  0.00      A    N1-
ATOM    983  N   LEU A 452     -34.702   2.990  -9.664  0.00  0.00      A    N1-
ATOM    984  CA  LEU A 452     -35.485   3.715 -10.659  0.00  0.00      A    C  
ATOM    985  C   LEU A 452     -36.898   3.959 -10.158  0.00  0.00      A    C  
ATOM    986  O   LEU A 452     -37.468   3.106  -9.484  0.00  0.00      A    O  
ATOM    987  CB  LEU A 452     -35.500   2.995 -12.014  0.00  0.00      A    C  
ATOM    988  CG  LEU A 452     -34.176   3.094 -12.809  0.00  0.00      A    C  
ATOM    989  CD1 LEU A 452     -33.905   1.805 -13.562  0.00  0.00      A    C  
ATOM    990  CD2 LEU A 452     -34.148   4.311 -13.739  0.00  0.00      A    C  
ATOM    991  N   VAL A 453     -37.427   5.151 -10.428  0.00  0.00      A    N1-
ATOM    992  CA  VAL A 453     -38.813   5.537 -10.110  0.00  0.00      A    C  
ATOM    993  C   VAL A 453     -39.569   5.637 -11.473  0.00  0.00      A    C  
ATOM    994  O   VAL A 453     -39.016   5.190 -12.484  0.00  0.00      A    O  
ATOM    995  CB  VAL A 453     -38.884   6.834  -9.241  0.00  0.00      A    C  
ATOM    996  CG1 VAL A 453     -38.189   6.624  -7.892  0.00  0.00      A    C  
ATOM    997  CG2 VAL A 453     -38.311   8.055  -9.977  0.00  0.00      A    C  
ATOM    998  N   ALA A 454     -40.793   6.204 -11.522  0.00  0.00      A    N1-
ATOM    999  CA  ALA A 454     -41.505   6.336 -12.809  0.00  0.00      A    C  
ATOM   1000  C   ALA A 454     -40.711   7.276 -13.761  0.00  0.00      A    C  
ATOM   1001  O   ALA A 454     -40.195   8.311 -13.309  0.00  0.00      A    O  
ATOM   1002  CB  ALA A 454     -42.928   6.868 -12.598  0.00  0.00      A    C  
ATOM   1003  N   PRO A 455     -40.577   6.912 -15.064  0.00  0.00      A    N  
ATOM   1004  CA  PRO A 455     -39.887   7.815 -15.998  0.00  0.00      A    C  
ATOM   1005  C   PRO A 455     -40.782   8.997 -16.352  0.00  0.00      A    C  
ATOM   1006  O   PRO A 455     -42.005   8.896 -16.275  0.00  0.00      A    O  
ATOM   1007  CB  PRO A 455     -39.638   6.930 -17.232  0.00  0.00      A    C  
ATOM   1008  CG  PRO A 455     -40.680   5.893 -17.176  0.00  0.00      A    C  
ATOM   1009  CD  PRO A 455     -41.092   5.706 -15.759  0.00  0.00      A    C  
ATOM   1010  N   MET A 456     -40.169  10.103 -16.802  0.00  0.00      A    N1-
ATOM   1011  CA  MET A 456     -40.907  11.291 -17.217  0.00  0.00      A    C  
ATOM   1012  C   MET A 456     -41.711  10.977 -18.484  0.00  0.00      A    C  
ATOM   1013  O   MET A 456     -41.424  10.000 -19.196  0.00  0.00      A    O  
ATOM   1014  CB  MET A 456     -39.919  12.421 -17.520  0.00  0.00      A    C  
ATOM   1015  CG  MET A 456     -39.120  12.836 -16.356  0.00  0.00      A    C  
ATOM   1016  SD  MET A 456     -38.115  14.257 -16.715  0.00  0.00      A    S  
ATOM   1017  CE  MET A 456     -36.790  13.489 -17.770  0.00  0.00      A    C  
ATOM   1018  N   LEU A 457     -42.648  11.858 -18.814  0.00  0.00      A    N1-
ATOM   1019  CA  LEU A 457     -43.471  11.758 -20.025  0.00  0.00      A    C  
ATOM   1020  C   LEU A 457     -42.657  12.133 -21.270  0.00  0.00      A    C  
ATOM   1021  O   LEU A 457     -42.987  11.718 -22.373  0.00  0.00      A    O  
ATOM   1022  CB  LEU A 457     -44.702  12.676 -19.881  0.00  0.00      A    C  
ATOM   1023  CG  LEU A 457     -45.567  12.492 -18.588  0.00  0.00      A    C  
ATOM   1024  CD1 LEU A 457     -46.625  13.551 -18.498  0.00  0.00      A    C  
ATOM   1025  CD2 LEU A 457     -46.230  11.100 -18.540  0.00  0.00      A    C  
ATOM   1026  N   THR A 458     -41.585  12.919 -21.077  0.00  0.00      A    N1-
ATOM   1027  CA  THR A 458     -40.712  13.423 -22.133  0.00  0.00      A    C  
ATOM   1028  C   THR A 458     -39.262  13.089 -21.783  0.00  0.00      A    C  
ATOM   1029  O   THR A 458     -38.893  13.132 -20.615  0.00  0.00      A    O  
ATOM   1030  CB  THR A 458     -40.861  14.971 -22.247  0.00  0.00      A    C  
ATOM   1031  CG2 THR A 458     -40.242  15.551 -23.520  0.00  0.00      A    C  
ATOM   1032  OG1 THR A 458     -42.235  15.359 -22.156  0.00  0.00      A    O1-
ATOM   1033  N   ARG A 459     -38.451  12.741 -22.803  0.00  0.00      A    N1-
ATOM   1034  CA  ARG A 459     -37.014  12.552 -22.649  0.00  0.00      A    C  
ATOM   1035  C   ARG A 459     -36.491  13.978 -22.520  0.00  0.00      A    C  
ATOM   1036  O   ARG A 459     -36.934  14.841 -23.282  0.00  0.00      A    O  
ATOM   1037  CB  ARG A 459     -36.405  11.876 -23.881  0.00  0.00      A    C  
ATOM   1038  CG  ARG A 459     -37.044  10.553 -24.223  0.00  0.00      A    C  
ATOM   1039  CD  ARG A 459     -36.312   9.794 -25.302  0.00  0.00      A    C  
ATOM   1040  NE  ARG A 459     -36.867   8.443 -25.395  0.00  0.00      A    N1-
ATOM   1041  CZ  ARG A 459     -36.443   7.402 -24.680  0.00  0.00      A    C  
ATOM   1042  NH1 ARG A 459     -35.414   7.532 -23.847  0.00  0.00      A    N1+
ATOM   1043  NH2 ARG A 459     -37.031   6.218 -24.808  0.00  0.00      A    N  
ATOM   1044  N   ARG A 460     -35.624  14.254 -21.529  0.00  0.00      A    N1-
ATOM   1045  CA  ARG A 460     -35.104  15.608 -21.325  0.00  0.00      A    C  
ATOM   1046  C   ARG A 460     -33.633  15.612 -20.866  0.00  0.00      A    C  
ATOM   1047  O   ARG A 460     -33.306  15.032 -19.830  0.00  0.00      A    O  
ATOM   1048  CB  ARG A 460     -35.922  16.395 -20.278  0.00  0.00      A    C  
ATOM   1049  CG  ARG A 460     -37.407  16.540 -20.494  0.00  0.00      A    C  
ATOM   1050  CD  ARG A 460     -38.103  17.032 -19.231  0.00  0.00      A    C  
ATOM   1051  NE  ARG A 460     -39.545  17.122 -19.460  0.00  0.00      A    N1-
ATOM   1052  CZ  ARG A 460     -40.164  18.205 -19.911  0.00  0.00      A    C  
ATOM   1053  NH1 ARG A 460     -39.485  19.319 -20.130  0.00  0.00      A    N1+
ATOM   1054  NH2 ARG A 460     -41.464  18.178 -20.158  0.00  0.00      A    N  
ATOM   1055  N   ILE A 461     -32.774  16.291 -21.636  0.00  0.00      A    N1-
ATOM   1056  CA  ILE A 461     -31.371  16.563 -21.313  0.00  0.00      A    C  
ATOM   1057  C   ILE A 461     -31.331  18.092 -21.173  0.00  0.00      A    C  
ATOM   1058  O   ILE A 461     -32.215  18.747 -21.719  0.00  0.00      A    O  
ATOM   1059  CB  ILE A 461     -30.360  15.982 -22.350  0.00  0.00      A    C  
ATOM   1060  CG1 ILE A 461     -30.132  16.920 -23.547  0.00  0.00      A    C  
ATOM   1061  CG2 ILE A 461     -30.791  14.566 -22.808  0.00  0.00      A    C  
ATOM   1062  CD1 ILE A 461     -28.857  16.718 -24.312  0.00  0.00      A    C  
ATOM   1063  N   GLY A 462     -30.400  18.642 -20.389  0.00  0.00      A    N1-
ATOM   1064  CA  GLY A 462     -30.310  20.085 -20.177  0.00  0.00      A    C  
ATOM   1065  C   GLY A 462     -31.555  20.599 -19.487  0.00  0.00      A    C  
ATOM   1066  O   GLY A 462     -32.002  21.729 -19.719  0.00  0.00      A    O  
ATOM   1067  N   VAL A 463     -32.117  19.730 -18.618  0.00  0.00      A    N1-
ATOM   1068  CA  VAL A 463     -33.350  19.898 -17.859  0.00  0.00      A    C  
ATOM   1069  C   VAL A 463     -33.091  20.585 -16.499  0.00  0.00      A    C  
ATOM   1070  O   VAL A 463     -32.111  20.284 -15.795  0.00  0.00      A    O  
ATOM   1071  CB  VAL A 463     -34.117  18.536 -17.742  0.00  0.00      A    C  
ATOM   1072  CG1 VAL A 463     -33.289  17.472 -17.011  0.00  0.00      A    C  
ATOM   1073  CG2 VAL A 463     -35.491  18.692 -17.101  0.00  0.00      A    C  
ATOM   1074  N   GLY A 464     -33.984  21.509 -16.170  0.00  0.00      A    N1-
ATOM   1075  CA  GLY A 464     -33.979  22.212 -14.901  0.00  0.00      A    C  
ATOM   1076  C   GLY A 464     -34.891  21.486 -13.937  0.00  0.00      A    C  
ATOM   1077  O   GLY A 464     -35.975  21.058 -14.314  0.00  0.00      A    O  
ATOM   1078  N   VAL A 465     -34.428  21.266 -12.706  0.00  0.00      A    N1-
ATOM   1079  CA  VAL A 465     -35.190  20.535 -11.704  0.00  0.00      A    C  
ATOM   1080  C   VAL A 465     -35.406  21.401 -10.468  0.00  0.00      A    C  
ATOM   1081  O   VAL A 465     -34.469  22.045 -10.003  0.00  0.00      A    O  
ATOM   1082  CB  VAL A 465     -34.578  19.137 -11.390  0.00  0.00      A    C  
ATOM   1083  CG1 VAL A 465     -35.313  18.457 -10.245  0.00  0.00      A    C  
ATOM   1084  CG2 VAL A 465     -34.619  18.249 -12.614  0.00  0.00      A    C  
ATOM   1085  N   ALA A 466     -36.630  21.409  -9.948  0.00  0.00      A    N1-
ATOM   1086  CA  ALA A 466     -36.991  22.169  -8.754  0.00  0.00      A    C  
ATOM   1087  C   ALA A 466     -37.934  21.365  -7.878  0.00  0.00      A    C  
ATOM   1088  O   ALA A 466     -38.811  20.665  -8.377  0.00  0.00      A    O  
ATOM   1089  CB  ALA A 466     -37.655  23.486  -9.147  0.00  0.00      A    C  
ATOM   1090  N   VAL A 467     -37.760  21.488  -6.563  0.00  0.00      A    N1-
ATOM   1091  CA  VAL A 467     -38.612  20.851  -5.562  0.00  0.00      A    C  
ATOM   1092  C   VAL A 467     -39.527  21.897  -4.953  0.00  0.00      A    C  
ATOM   1093  O   VAL A 467     -39.051  22.887  -4.412  0.00  0.00      A    O  
ATOM   1094  CB  VAL A 467     -37.844  20.013  -4.516  0.00  0.00      A    C  
ATOM   1095  CG1 VAL A 467     -38.823  19.451  -3.473  0.00  0.00      A    C  
ATOM   1096  CG2 VAL A 467     -37.103  18.879  -5.203  0.00  0.00      A    C  
ATOM   1097  N   LEU A 468     -40.837  21.732  -5.149  0.00  0.00      A    N1-
ATOM   1098  CA  LEU A 468     -41.827  22.666  -4.646  0.00  0.00      A    C  
ATOM   1099  C   LEU A 468     -43.034  21.875  -4.162  0.00  0.00      A    C  
ATOM   1100  O   LEU A 468     -43.578  21.084  -4.925  0.00  0.00      A    O  
ATOM   1101  CB  LEU A 468     -42.212  23.701  -5.744  0.00  0.00      A    C  
ATOM   1102  CG  LEU A 468     -43.233  24.805  -5.361  0.00  0.00      A    C  
ATOM   1103  CD1 LEU A 468     -42.702  25.689  -4.267  0.00  0.00      A    C  
ATOM   1104  CD2 LEU A 468     -43.576  25.644  -6.549  0.00  0.00      A    C  
ATOM   1105  N   ASN A 469     -43.444  22.083  -2.892  0.00  0.00      A    N1-
ATOM   1106  CA  ASN A 469     -44.600  21.413  -2.272  0.00  0.00      A    C  
ATOM   1107  C   ASN A 469     -44.470  19.889  -2.262  0.00  0.00      A    C  
ATOM   1108  O   ASN A 469     -45.469  19.168  -2.404  0.00  0.00      A    O  
ATOM   1109  CB  ASN A 469     -45.917  21.851  -2.945  0.00  0.00      A    C  
ATOM   1110  CG  ASN A 469     -46.228  23.298  -2.694  0.00  0.00      A    C  
ATOM   1111  ND2 ASN A 469     -46.544  24.032  -3.746  0.00  0.00      A    N  
ATOM   1112  OD1 ASN A 469     -46.173  23.767  -1.565  0.00  0.00      A    O  
ATOM   1113  N   ARG A 470     -43.215  19.423  -2.061  0.00  0.00      A    N1-
ATOM   1114  CA  ARG A 470     -42.759  18.030  -2.001  0.00  0.00      A    C  
ATOM   1115  C   ARG A 470     -43.034  17.277  -3.320  0.00  0.00      A    C  
ATOM   1116  O   ARG A 470     -43.214  16.062  -3.343  0.00  0.00      A    O  
ATOM   1117  CB  ARG A 470     -43.337  17.313  -0.786  0.00  0.00      A    C  
ATOM   1118  CG  ARG A 470     -43.134  17.992   0.553  0.00  0.00      A    C  
ATOM   1119  CD  ARG A 470     -43.965  17.302   1.644  0.00  0.00      A    C  
ATOM   1120  NE  ARG A 470     -43.787  15.847   1.626  0.00  0.00      A    N1-
ATOM   1121  CZ  ARG A 470     -42.721  15.209   2.113  0.00  0.00      A    C  
ATOM   1122  NH1 ARG A 470     -41.758  15.882   2.727  0.00  0.00      A    N1+
ATOM   1123  NH2 ARG A 470     -42.616  13.893   1.994  0.00  0.00      A    N  
ATOM   1124  N   LEU A 471     -43.071  18.040  -4.422  0.00  0.00      A    N1-
ATOM   1125  CA  LEU A 471     -43.234  17.581  -5.796  0.00  0.00      A    C  
ATOM   1126  C   LEU A 471     -41.956  17.946  -6.520  0.00  0.00      A    C  
ATOM   1127  O   LEU A 471     -41.280  18.915  -6.143  0.00  0.00      A    O  
ATOM   1128  CB  LEU A 471     -44.438  18.234  -6.493  0.00  0.00      A    C  
ATOM   1129  CG  LEU A 471     -45.851  18.105  -5.854  0.00  0.00      A    C  
ATOM   1130  CD1 LEU A 471     -46.878  18.753  -6.735  0.00  0.00      A    C  
ATOM   1131  CD2 LEU A 471     -46.232  16.661  -5.601  0.00  0.00      A    C  
ATOM   1132  N   LEU A 472     -41.580  17.127  -7.498  0.00  0.00      A    N1-
ATOM   1133  CA  LEU A 472     -40.368  17.306  -8.297  0.00  0.00      A    C  
ATOM   1134  C   LEU A 472     -40.765  17.780  -9.700  0.00  0.00      A    C  
ATOM   1135  O   LEU A 472     -41.465  17.063 -10.417  0.00  0.00      A    O  
ATOM   1136  CB  LEU A 472     -39.609  15.952  -8.373  0.00  0.00      A    C  
ATOM   1137  CG  LEU A 472     -38.224  15.941  -9.020  0.00  0.00      A    C  
ATOM   1138  CD1 LEU A 472     -37.154  16.385  -8.026  0.00  0.00      A    C  
ATOM   1139  CD2 LEU A 472     -37.882  14.568  -9.468  0.00  0.00      A    C  
ATOM   1140  N   TYR A 473     -40.356  19.005 -10.069  0.00  0.00      A    N1-
ATOM   1141  CA  TYR A 473     -40.622  19.577 -11.391  0.00  0.00      A    C  
ATOM   1142  C   TYR A 473     -39.391  19.440 -12.316  0.00  0.00      A    C  
ATOM   1143  O   TYR A 473     -38.265  19.706 -11.897  0.00  0.00      A    O  
ATOM   1144  CB  TYR A 473     -41.036  21.055 -11.280  0.00  0.00      A    C  
ATOM   1145  CG  TYR A 473     -42.357  21.306 -10.579  0.00  0.00      A    C  
ATOM   1146  CD1 TYR A 473     -42.441  21.323  -9.190  0.00  0.00      A    C  
ATOM   1147  CD2 TYR A 473     -43.492  21.665 -11.300  0.00  0.00      A    C  
ATOM   1148  CE1 TYR A 473     -43.639  21.612  -8.540  0.00  0.00      A    C  
ATOM   1149  CE2 TYR A 473     -44.694  21.970 -10.659  0.00  0.00      A    C  
ATOM   1150  CZ  TYR A 473     -44.757  21.963  -9.278  0.00  0.00      A    C  
ATOM   1151  OH  TYR A 473     -45.934  22.301  -8.638  0.00  0.00      A    O1-
ATOM   1152  N   ALA A 474     -39.626  18.998 -13.564  0.00  0.00      A    N1-
ATOM   1153  CA  ALA A 474     -38.648  18.835 -14.658  0.00  0.00      A    C  
ATOM   1154  C   ALA A 474     -39.106  19.898 -15.684  0.00  0.00      A    C  
ATOM   1155  O   ALA A 474     -40.249  19.859 -16.143  0.00  0.00      A    O  
ATOM   1156  CB  ALA A 474     -38.728  17.426 -15.243  0.00  0.00      A    C  
ATOM   1157  N   VAL A 475     -38.259  20.912 -15.907  0.00  0.00      A    N1-
ATOM   1158  CA  VAL A 475     -38.560  22.113 -16.684  0.00  0.00      A    C  
ATOM   1159  C   VAL A 475     -37.649  22.244 -17.905  0.00  0.00      A    C  
ATOM   1160  O   VAL A 475     -36.417  22.296 -17.751  0.00  0.00      A    O  
ATOM   1161  CB  VAL A 475     -38.485  23.375 -15.754  0.00  0.00      A    C  
ATOM   1162  CG1 VAL A 475     -38.653  24.656 -16.534  0.00  0.00      A    C  
ATOM   1163  CG2 VAL A 475     -39.521  23.316 -14.627  0.00  0.00      A    C  
ATOM   1164  N   GLY A 476     -38.272  22.340 -19.090  0.00  0.00      A    N1-
ATOM   1165  CA  GLY A 476     -37.568  22.507 -20.354  0.00  0.00      A    C  
ATOM   1166  C   GLY A 476     -36.652  21.357 -20.711  0.00  0.00      A    C  
ATOM   1167  O   GLY A 476     -36.881  20.211 -20.331  0.00  0.00      A    O  
ATOM   1168  N   GLY A 477     -35.622  21.667 -21.461  0.00  0.00      A    N1-
ATOM   1169  CA  GLY A 477     -34.658  20.677 -21.899  0.00  0.00      A    C  
ATOM   1170  C   GLY A 477     -34.642  20.475 -23.396  0.00  0.00      A    C  
ATOM   1171  O   GLY A 477     -35.047  21.348 -24.162  0.00  0.00      A    O  
ATOM   1172  N   PHE A 478     -34.201  19.292 -23.808  0.00  0.00      A    N1-
ATOM   1173  CA  PHE A 478     -34.048  18.855 -25.181  0.00  0.00      A    C  
ATOM   1174  C   PHE A 478     -34.343  17.356 -25.191  0.00  0.00      A    C  
ATOM   1175  O   PHE A 478     -33.796  16.624 -24.364  0.00  0.00      A    O  
ATOM   1176  CB  PHE A 478     -32.613  19.178 -25.664  0.00  0.00      A    C  
ATOM   1177  CG  PHE A 478     -32.269  18.728 -27.063  0.00  0.00      A    C  
ATOM   1178  CD1 PHE A 478     -32.956  19.230 -28.163  0.00  0.00      A    C  
ATOM   1179  CD2 PHE A 478     -31.236  17.823 -27.286  0.00  0.00      A    C  
ATOM   1180  CE1 PHE A 478     -32.645  18.801 -29.456  0.00  0.00      A    C  
ATOM   1181  CE2 PHE A 478     -30.911  17.414 -28.580  0.00  0.00      A    C  
ATOM   1182  CZ  PHE A 478     -31.609  17.914 -29.655  0.00  0.00      A    C  
ATOM   1183  N   ASP A 479     -35.243  16.903 -26.085  0.00  0.00      A    N1-
ATOM   1184  CA  ASP A 479     -35.653  15.500 -26.125  0.00  0.00      A    C  
ATOM   1185  C   ASP A 479     -34.924  14.639 -27.179  0.00  0.00      A    C  
ATOM   1186  O   ASP A 479     -35.189  13.438 -27.268  0.00  0.00      A    O  
ATOM   1187  CB  ASP A 479     -37.191  15.379 -26.263  0.00  0.00      A    C  
ATOM   1188  CG  ASP A 479     -37.856  15.878 -27.538  0.00  0.00      A    C  
ATOM   1189  OD1 ASP A 479     -37.168  16.503 -28.363  0.00  0.00      A    O  
ATOM   1190  OD2 ASP A 479     -39.081  15.647 -27.699  0.00  0.00      A    O1-
ATOM   1191  N   GLY A 480     -33.995  15.238 -27.918  0.00  0.00      A    N1-
ATOM   1192  CA  GLY A 480     -33.226  14.558 -28.953  0.00  0.00      A    C  
ATOM   1193  C   GLY A 480     -33.502  15.142 -30.321  0.00  0.00      A    C  
ATOM   1194  O   GLY A 480     -32.642  15.102 -31.211  0.00  0.00      A    O  
ATOM   1195  N   THR A 481     -34.703  15.722 -30.477  0.00  0.00      A    N1-
ATOM   1196  CA  THR A 481     -35.157  16.340 -31.720  0.00  0.00      A    C  
ATOM   1197  C   THR A 481     -35.449  17.826 -31.492  0.00  0.00      A    C  
ATOM   1198  O   THR A 481     -35.018  18.674 -32.281  0.00  0.00      A    O  
ATOM   1199  CB  THR A 481     -36.409  15.615 -32.243  0.00  0.00      A    C  
ATOM   1200  CG2 THR A 481     -36.466  15.571 -33.744  0.00  0.00      A    C  
ATOM   1201  OG1 THR A 481     -36.496  14.295 -31.697  0.00  0.00      A    O1-
ATOM   1202  N   ASN A 482     -36.158  18.132 -30.393  0.00  0.00      A    N1-
ATOM   1203  CA  ASN A 482     -36.606  19.482 -30.068  0.00  0.00      A    C  
ATOM   1204  C   ASN A 482     -36.172  20.003 -28.710  0.00  0.00      A    C  
ATOM   1205  O   ASN A 482     -36.108  19.250 -27.736  0.00  0.00      A    O  
ATOM   1206  CB  ASN A 482     -38.139  19.543 -30.139  0.00  0.00      A    C  
ATOM   1207  CG  ASN A 482     -38.754  18.832 -31.336  0.00  0.00      A    C  
ATOM   1208  ND2 ASN A 482     -39.805  18.051 -31.096  0.00  0.00      A    N  
ATOM   1209  OD1 ASN A 482     -38.292  18.971 -32.473  0.00  0.00      A    O  
ATOM   1210  N   ARG A 483     -35.884  21.315 -28.669  0.00  0.00      A    N1-
ATOM   1211  N   ARG A 483     -35.884  21.315 -28.669  0.00  0.00      A    N  
ATOM   1212  CA  ARG A 483     -35.622  22.109 -27.478  0.00  0.00      A    C  
ATOM   1213  CA  ARG A 483     -35.622  22.109 -27.478  0.00  0.00      A    C  
ATOM   1214  C   ARG A 483     -37.049  22.389 -26.922  0.00  0.00      A    C  
ATOM   1215  C   ARG A 483     -37.049  22.389 -26.922  0.00  0.00      A    C  
ATOM   1216  O   ARG A 483     -37.973  22.664 -27.710  0.00  0.00      A    O  
ATOM   1217  O   ARG A 483     -37.973  22.664 -27.710  0.00  0.00      A    O  
ATOM   1218  CB  ARG A 483     -34.895  23.398 -27.859  0.00  0.00      A    C  
ATOM   1219  CB  ARG A 483     -34.895  23.398 -27.859  0.00  0.00      A    C  
ATOM   1220  CG  ARG A 483     -33.522  23.505 -27.262  0.00  0.00      A    C  
ATOM   1221  CG  ARG A 483     -33.522  23.505 -27.262  0.00  0.00      A    C  
ATOM   1222  CD  ARG A 483     -32.436  23.490 -28.316  0.00  0.00      A    C  
ATOM   1223  CD  ARG A 483     -32.436  23.490 -28.316  0.00  0.00      A    C  
ATOM   1224  NE  ARG A 483     -31.223  22.849 -27.807  0.00  0.00      A    N1-
ATOM   1225  NE  ARG A 483     -31.223  22.849 -27.807  0.00  0.00      A    N  
ATOM   1226  CZ  ARG A 483     -30.337  22.211 -28.567  0.00  0.00      A    C  
ATOM   1227  CZ  ARG A 483     -30.337  22.211 -28.567  0.00  0.00      A    C  
ATOM   1228  NH1 ARG A 483     -29.270  21.641 -28.018  0.00  0.00      A    N1+
ATOM   1229  NH1 ARG A 483     -29.270  21.641 -28.018  0.00  0.00      A    N1+
ATOM   1230  NH2 ARG A 483     -30.521  22.121 -29.880  0.00  0.00      A    N  
ATOM   1231  NH2 ARG A 483     -30.521  22.121 -29.880  0.00  0.00      A    N  
ATOM   1232  N   LEU A 484     -37.235  22.251 -25.588  0.00  0.00      A    N1-
ATOM   1233  CA  LEU A 484     -38.541  22.296 -24.922  0.00  0.00      A    C  
ATOM   1234  C   LEU A 484     -38.862  23.515 -24.083  0.00  0.00      A    C  
ATOM   1235  O   LEU A 484     -38.001  24.025 -23.356  0.00  0.00      A    O  
ATOM   1236  CB  LEU A 484     -38.679  21.042 -24.020  0.00  0.00      A    C  
ATOM   1237  CG  LEU A 484     -38.228  19.684 -24.631  0.00  0.00      A    C  
ATOM   1238  CD1 LEU A 484     -37.944  18.657 -23.570  0.00  0.00      A    C  
ATOM   1239  CD2 LEU A 484     -39.252  19.160 -25.632  0.00  0.00      A    C  
ATOM   1240  N   ASN A 485     -40.140  23.932 -24.126  0.00  0.00      A    N1-
ATOM   1241  CA  ASN A 485     -40.711  24.972 -23.261  0.00  0.00      A    C  
ATOM   1242  C   ASN A 485     -41.639  24.252 -22.271  0.00  0.00      A    C  
ATOM   1243  O   ASN A 485     -42.130  24.846 -21.307  0.00  0.00      A    O  
ATOM   1244  CB  ASN A 485     -41.460  26.037 -24.066  0.00  0.00      A    C  
ATOM   1245  CG  ASN A 485     -42.716  25.579 -24.775  0.00  0.00      A    C  
ATOM   1246  ND2 ASN A 485     -43.757  26.395 -24.681  0.00  0.00      A    N  
ATOM   1247  OD1 ASN A 485     -42.766  24.515 -25.416  0.00  0.00      A    O  
ATOM   1248  N   SER A 486     -41.872  22.947 -22.527  0.00  0.00      A    N1-
ATOM   1249  CA  SER A 486     -42.730  22.100 -21.706  0.00  0.00      A    C  
ATOM   1250  C   SER A 486     -42.085  21.789 -20.342  0.00  0.00      A    C  
ATOM   1251  O   SER A 486     -40.864  21.866 -20.169  0.00  0.00      A    O  
ATOM   1252  CB  SER A 486     -43.145  20.834 -22.454  0.00  0.00      A    C  
ATOM   1253  OG  SER A 486     -42.208  19.772 -22.352  0.00  0.00      A    O1-
ATOM   1254  N   ALA A 487     -42.946  21.516 -19.362  0.00  0.00      A    N1-
ATOM   1255  CA  ALA A 487     -42.581  21.212 -18.000  0.00  0.00      A    C  
ATOM   1256  C   ALA A 487     -43.568  20.176 -17.442  0.00  0.00      A    C  
ATOM   1257  O   ALA A 487     -44.731  20.167 -17.816  0.00  0.00      A    O  
ATOM   1258  CB  ALA A 487     -42.611  22.482 -17.170  0.00  0.00      A    C  
ATOM   1259  N   GLU A 488     -43.081  19.297 -16.570  0.00  0.00      A    N1-
ATOM   1260  CA  GLU A 488     -43.863  18.249 -15.925  0.00  0.00      A    C  
ATOM   1261  C   GLU A 488     -43.536  18.154 -14.434  0.00  0.00      A    C  
ATOM   1262  O   GLU A 488     -42.538  18.684 -13.955  0.00  0.00      A    O  
ATOM   1263  CB  GLU A 488     -43.756  16.895 -16.651  0.00  0.00      A    C  
ATOM   1264  CG  GLU A 488     -42.335  16.426 -16.862  0.00  0.00      A    C  
ATOM   1265  CD  GLU A 488     -42.262  15.284 -17.839  0.00  0.00      A    C  
ATOM   1266  OE1 GLU A 488     -42.700  14.181 -17.459  0.00  0.00      A    O  
ATOM   1267  OE2 GLU A 488     -41.796  15.489 -18.984  0.00  0.00      A    O1-
ATOM   1268  N   CYS A 489     -44.391  17.463 -13.723  0.00  0.00      A    N1-
ATOM   1269  CA  CYS A 489     -44.432  17.355 -12.291  0.00  0.00      A    C  
ATOM   1270  C   CYS A 489     -44.456  15.902 -11.824  0.00  0.00      A    C  
ATOM   1271  O   CYS A 489     -45.284  15.141 -12.302  0.00  0.00      A    O  
ATOM   1272  CB  CYS A 489     -45.693  18.084 -11.839  0.00  0.00      A    C  
ATOM   1273  SG  CYS A 489     -45.755  18.400 -10.084  0.00  0.00      A    S  
ATOM   1274  N   TYR A 490     -43.627  15.549 -10.810  0.00  0.00      A    N1-
ATOM   1275  CA  TYR A 490     -43.590  14.207 -10.218  0.00  0.00      A    C  
ATOM   1276  C   TYR A 490     -44.180  14.208  -8.825  0.00  0.00      A    C  
ATOM   1277  O   TYR A 490     -43.802  15.027  -7.984  0.00  0.00      A    O  
ATOM   1278  CB  TYR A 490     -42.167  13.662 -10.196  0.00  0.00      A    C  
ATOM   1279  CG  TYR A 490     -42.016  12.293  -9.571  0.00  0.00      A    C  
ATOM   1280  CD1 TYR A 490     -42.543  11.156 -10.190  0.00  0.00      A    C  
ATOM   1281  CD2 TYR A 490     -41.309  12.123  -8.381  0.00  0.00      A    C  
ATOM   1282  CE1 TYR A 490     -42.385   9.887  -9.630  0.00  0.00      A    C  
ATOM   1283  CE2 TYR A 490     -41.191  10.869  -7.788  0.00  0.00      A    C  
ATOM   1284  CZ  TYR A 490     -41.709   9.750  -8.429  0.00  0.00      A    C  
ATOM   1285  OH  TYR A 490     -41.598   8.517  -7.836  0.00  0.00      A    O1-
ATOM   1286  N   TYR A 491     -45.104  13.251  -8.575  0.00  0.00      A    N1-
ATOM   1287  CA  TYR A 491     -45.772  13.047  -7.297  0.00  0.00      A    C  
ATOM   1288  C   TYR A 491     -45.114  11.812  -6.673  0.00  0.00      A    C  
ATOM   1289  O   TYR A 491     -45.422  10.697  -7.098  0.00  0.00      A    O  
ATOM   1290  CB  TYR A 491     -47.272  12.831  -7.512  0.00  0.00      A    C  
ATOM   1291  CG  TYR A 491     -47.977  14.018  -8.124  0.00  0.00      A    C  
ATOM   1292  CD1 TYR A 491     -47.847  14.313  -9.483  0.00  0.00      A    C  
ATOM   1293  CD2 TYR A 491     -48.843  14.801  -7.368  0.00  0.00      A    C  
ATOM   1294  CE1 TYR A 491     -48.470  15.428 -10.045  0.00  0.00      A    C  
ATOM   1295  CE2 TYR A 491     -49.521  15.887  -7.933  0.00  0.00      A    C  
ATOM   1296  CZ  TYR A 491     -49.324  16.200  -9.267  0.00  0.00      A    C  
ATOM   1297  OH  TYR A 491     -50.010  17.252  -9.810  0.00  0.00      A    O1-
ATOM   1298  N   PRO A 492     -44.163  11.992  -5.713  0.00  0.00      A    N  
ATOM   1299  CA  PRO A 492     -43.458  10.836  -5.126  0.00  0.00      A    C  
ATOM   1300  C   PRO A 492     -44.311   9.757  -4.473  0.00  0.00      A    C  
ATOM   1301  O   PRO A 492     -43.950   8.579  -4.558  0.00  0.00      A    O  
ATOM   1302  CB  PRO A 492     -42.509  11.478  -4.116  0.00  0.00      A    C  
ATOM   1303  CG  PRO A 492     -42.303  12.830  -4.621  0.00  0.00      A    C  
ATOM   1304  CD  PRO A 492     -43.615  13.253  -5.181  0.00  0.00      A    C  
ATOM   1305  N   GLU A 493     -45.407  10.154  -3.821  0.00  0.00      A    N1-
ATOM   1306  CA  GLU A 493     -46.330   9.266  -3.136  0.00  0.00      A    C  
ATOM   1307  C   GLU A 493     -47.095   8.390  -4.105  0.00  0.00      A    C  
ATOM   1308  O   GLU A 493     -47.356   7.217  -3.801  0.00  0.00      A    O  
ATOM   1309  CB  GLU A 493     -47.350  10.074  -2.286  0.00  0.00      A    C  
ATOM   1310  CG  GLU A 493     -46.768  10.740  -1.056  0.00  0.00      A    C  
ATOM   1311  CD  GLU A 493     -45.929   9.878  -0.133  0.00  0.00      A    C  
ATOM   1312  OE1 GLU A 493     -46.478   8.948   0.502  0.00  0.00      A    O  
ATOM   1313  OE2 GLU A 493     -44.712  10.155  -0.035  0.00  0.00      A    O1-
ATOM   1314  N   ARG A 494     -47.515   8.984  -5.231  0.00  0.00      A    N1-
ATOM   1315  CA  ARG A 494     -48.283   8.308  -6.265  0.00  0.00      A    C  
ATOM   1316  C   ARG A 494     -47.396   7.649  -7.323  0.00  0.00      A    C  
ATOM   1317  O   ARG A 494     -47.892   6.823  -8.087  0.00  0.00      A    O  
ATOM   1318  CB  ARG A 494     -49.237   9.295  -6.922  0.00  0.00      A    C  
ATOM   1319  CG  ARG A 494     -50.480   9.566  -6.106  0.00  0.00      A    C  
ATOM   1320  CD  ARG A 494     -51.030  10.904  -6.516  0.00  0.00      A    C  
ATOM   1321  NE  ARG A 494     -52.263  11.269  -5.806  0.00  0.00      A    N1-
ATOM   1322  CZ  ARG A 494     -52.337  12.226  -4.884  0.00  0.00      A    C  
ATOM   1323  NH1 ARG A 494     -51.255  12.896  -4.528  0.00  0.00      A    N1+
ATOM   1324  NH2 ARG A 494     -53.496  12.508  -4.299  0.00  0.00      A    N  
ATOM   1325  N   ASN A 495     -46.099   8.020  -7.367  0.00  0.00      A    N1-
ATOM   1326  CA  ASN A 495     -45.077   7.592  -8.318  0.00  0.00      A    C  
ATOM   1327  C   ASN A 495     -45.545   7.842  -9.747  0.00  0.00      A    C  
ATOM   1328  O   ASN A 495     -45.694   6.915 -10.550  0.00  0.00      A    O  
ATOM   1329  CB  ASN A 495     -44.625   6.142  -8.060  0.00  0.00      A    C  
ATOM   1330  CG  ASN A 495     -43.481   5.702  -8.928  0.00  0.00      A    C  
ATOM   1331  ND2 ASN A 495     -43.581   4.480  -9.397  0.00  0.00      A    N  
ATOM   1332  OD1 ASN A 495     -42.532   6.451  -9.212  0.00  0.00      A    O  
ATOM   1333  N   GLU A 496     -45.812   9.115 -10.055  0.00  0.00      A    N1-
ATOM   1334  CA  GLU A 496     -46.331   9.502 -11.359  0.00  0.00      A    C  
ATOM   1335  C   GLU A 496     -46.039  10.941 -11.749  0.00  0.00      A    C  
ATOM   1336  O   GLU A 496     -45.854  11.790 -10.905  0.00  0.00      A    O  
ATOM   1337  CB  GLU A 496     -47.833   9.197 -11.475  0.00  0.00      A    C  
ATOM   1338  CG  GLU A 496     -48.724  10.004 -10.570  0.00  0.00      A    C  
ATOM   1339  CD  GLU A 496     -50.176   9.563 -10.556  0.00  0.00      A    C  
ATOM   1340  OE1 GLU A 496     -50.447   8.353 -10.743  0.00  0.00      A    O  
ATOM   1341  OE2 GLU A 496     -51.045  10.434 -10.330  0.00  0.00      A    O1-
ATOM   1342  N   TRP A 497     -45.995  11.184 -13.063  0.00  0.00      A    N1-
ATOM   1343  CA  TRP A 497     -45.715  12.458 -13.697  0.00  0.00      A    C  
ATOM   1344  C   TRP A 497     -46.973  12.979 -14.374  0.00  0.00      A    C  
ATOM   1345  O   TRP A 497     -47.810  12.202 -14.862  0.00  0.00      A    O  
ATOM   1346  CB  TRP A 497     -44.569  12.306 -14.719  0.00  0.00      A    C  
ATOM   1347  CG  TRP A 497     -43.220  12.019 -14.123  0.00  0.00      A    C  
ATOM   1348  CD1 TRP A 497     -42.696  10.795 -13.828  0.00  0.00      A    C  
ATOM   1349  CD2 TRP A 497     -42.186  12.978 -13.830  0.00  0.00      A    C  
ATOM   1350  CE2 TRP A 497     -41.070  12.258 -13.337  0.00  0.00      A    C  
ATOM   1351  CE3 TRP A 497     -42.112  14.381 -13.898  0.00  0.00      A    C  
ATOM   1352  NE1 TRP A 497     -41.413  10.933 -13.327  0.00  0.00      A    N1-
ATOM   1353  CZ2 TRP A 497     -39.897  12.893 -12.907  0.00  0.00      A    C  
ATOM   1354  CZ3 TRP A 497     -40.938  15.013 -13.502  0.00  0.00      A    C  
ATOM   1355  CH2 TRP A 497     -39.861  14.280 -12.978  0.00  0.00      A    C  
ATOM   1356  N   ARG A 498     -47.135  14.302 -14.327  0.00  0.00      A    N1-
ATOM   1357  CA  ARG A 498     -48.243  15.027 -14.948  0.00  0.00      A    C  
ATOM   1358  C   ARG A 498     -47.591  16.237 -15.604  0.00  0.00      A    C  
ATOM   1359  O   ARG A 498     -46.688  16.835 -15.014  0.00  0.00      A    O  
ATOM   1360  CB  ARG A 498     -49.275  15.515 -13.896  0.00  0.00      A    C  
ATOM   1361  CG  ARG A 498     -50.089  14.431 -13.218  0.00  0.00      A    C  
ATOM   1362  CD  ARG A 498     -51.523  14.452 -13.702  0.00  0.00      A    C  
ATOM   1363  NE  ARG A 498     -52.402  13.542 -12.961  0.00  0.00      A    N1-
ATOM   1364  CZ  ARG A 498     -52.505  12.236 -13.189  0.00  0.00      A    C  
ATOM   1365  NH1 ARG A 498     -53.343  11.497 -12.475  0.00  0.00      A    N1+
ATOM   1366  NH2 ARG A 498     -51.760  11.655 -14.126  0.00  0.00      A    N  
ATOM   1367  N   MET A 499     -48.024  16.582 -16.815  0.00  0.00      A    N1-
ATOM   1368  CA  MET A 499     -47.545  17.758 -17.538  0.00  0.00      A    C  
ATOM   1369  C   MET A 499     -48.178  18.980 -16.867  0.00  0.00      A    C  
ATOM   1370  O   MET A 499     -49.329  18.931 -16.454  0.00  0.00      A    O  
ATOM   1371  CB  MET A 499     -47.995  17.718 -19.020  0.00  0.00      A    C  
ATOM   1372  CG  MET A 499     -47.219  16.747 -19.901  0.00  0.00      A    C  
ATOM   1373  SD  MET A 499     -45.434  17.021 -20.176  0.00  0.00      A    S  
ATOM   1374  CE  MET A 499     -45.431  18.658 -20.696  0.00  0.00      A    C  
ATOM   1375  N   ILE A 500     -47.425  20.062 -16.743  0.00  0.00      A    N1-
ATOM   1376  CA  ILE A 500     -47.929  21.309 -16.150  0.00  0.00      A    C  
ATOM   1377  C   ILE A 500     -47.940  22.374 -17.269  0.00  0.00      A    C  
ATOM   1378  O   ILE A 500     -47.623  22.044 -18.421  0.00  0.00      A    O  
ATOM   1379  CB  ILE A 500     -47.111  21.743 -14.866  0.00  0.00      A    C  
ATOM   1380  CG1 ILE A 500     -45.649  22.121 -15.177  0.00  0.00      A    C  
ATOM   1381  CG2 ILE A 500     -47.185  20.689 -13.770  0.00  0.00      A    C  
ATOM   1382  CD1 ILE A 500     -45.121  23.254 -14.330  0.00  0.00      A    C  
ATOM   1383  N   THR A 501     -48.300  23.634 -16.939  0.00  0.00      A    N1-
ATOM   1384  CA  THR A 501     -48.275  24.750 -17.893  0.00  0.00      A    C  
ATOM   1385  C   THR A 501     -46.836  24.908 -18.420  0.00  0.00      A    C  
ATOM   1386  O   THR A 501     -45.865  24.909 -17.633  0.00  0.00      A    O  
ATOM   1387  CB  THR A 501     -48.728  26.048 -17.218  0.00  0.00      A    C  
ATOM   1388  CG2 THR A 501     -48.935  27.197 -18.202  0.00  0.00      A    C  
ATOM   1389  OG1 THR A 501     -49.902  25.799 -16.458  0.00  0.00      A    O1-
ATOM   1390  N   ALA A 502     -46.717  25.004 -19.759  0.00  0.00      A    N1-
ATOM   1391  CA  ALA A 502     -45.457  25.195 -20.466  0.00  0.00      A    C  
ATOM   1392  C   ALA A 502     -45.013  26.656 -20.296  0.00  0.00      A    C  
ATOM   1393  O   ALA A 502     -45.868  27.549 -20.154  0.00  0.00      A    O  
ATOM   1394  CB  ALA A 502     -45.639  24.864 -21.943  0.00  0.00      A    C  
ATOM   1395  N   MET A 503     -43.677  26.896 -20.320  0.00  0.00      A    N1-
ATOM   1396  CA  MET A 503     -43.091  28.233 -20.195  0.00  0.00      A    C  
ATOM   1397  C   MET A 503     -43.396  29.033 -21.459  0.00  0.00      A    C  
ATOM   1398  O   MET A 503     -43.703  28.442 -22.495  0.00  0.00      A    O  
ATOM   1399  CB  MET A 503     -41.560  28.161 -20.022  0.00  0.00      A    C  
ATOM   1400  CG  MET A 503     -41.105  27.418 -18.821  0.00  0.00      A    C  
ATOM   1401  SD  MET A 503     -39.304  27.290 -18.719  0.00  0.00      A    S  
ATOM   1402  CE  MET A 503     -38.951  26.149 -20.099  0.00  0.00      A    C  
ATOM   1403  N   ASN A 504     -43.241  30.377 -21.390  0.00  0.00      A    N1-
ATOM   1404  CA  ASN A 504     -43.408  31.267 -22.540  0.00  0.00      A    C  
ATOM   1405  C   ASN A 504     -42.242  31.067 -23.530  0.00  0.00      A    C  
ATOM   1406  O   ASN A 504     -42.407  31.269 -24.724  0.00  0.00      A    O  
ATOM   1407  CB  ASN A 504     -43.436  32.727 -22.081  0.00  0.00      A    C  
ATOM   1408  CG  ASN A 504     -44.444  33.056 -21.007  0.00  0.00      A    C  
ATOM   1409  ND2 ASN A 504     -43.957  33.378 -19.823  0.00  0.00      A    N  
ATOM   1410  OD1 ASN A 504     -45.660  33.051 -21.227  0.00  0.00      A    O  
ATOM   1411  N   THR A 505     -41.067  30.671 -23.025  0.00  0.00      A    N1-
ATOM   1412  CA  THR A 505     -39.851  30.481 -23.817  0.00  0.00      A    C  
ATOM   1413  C   THR A 505     -39.374  29.024 -23.793  0.00  0.00      A    C  
ATOM   1414  O   THR A 505     -39.461  28.371 -22.763  0.00  0.00      A    O  
ATOM   1415  CB  THR A 505     -38.738  31.445 -23.289  0.00  0.00      A    C  
ATOM   1416  CG2 THR A 505     -37.489  31.485 -24.179  0.00  0.00      A    C  
ATOM   1417  OG1 THR A 505     -39.259  32.770 -23.159  0.00  0.00      A    O1-
ATOM   1418  N   ILE A 506     -38.864  28.534 -24.939  0.00  0.00      A    N1-
ATOM   1419  CA  ILE A 506     -38.196  27.242 -25.107  0.00  0.00      A    C  
ATOM   1420  C   ILE A 506     -36.827  27.430 -24.422  0.00  0.00      A    C  
ATOM   1421  O   ILE A 506     -36.148  28.417 -24.701  0.00  0.00      A    O  
ATOM   1422  CB  ILE A 506     -38.039  26.925 -26.634  0.00  0.00      A    C  
ATOM   1423  CG1 ILE A 506     -39.334  26.391 -27.242  0.00  0.00      A    C  
ATOM   1424  CG2 ILE A 506     -36.884  25.967 -26.910  0.00  0.00      A    C  
ATOM   1425  CD1 ILE A 506     -39.699  27.091 -28.437  0.00  0.00      A    C  
ATOM   1426  N   ARG A 507     -36.458  26.543 -23.484  0.00  0.00      A    N1-
ATOM   1427  CA  ARG A 507     -35.165  26.625 -22.776  0.00  0.00      A    C  
ATOM   1428  C   ARG A 507     -34.551  25.267 -22.527  0.00  0.00      A    C  
ATOM   1429  O   ARG A 507     -35.144  24.419 -21.846  0.00  0.00      A    O  
ATOM   1430  CB  ARG A 507     -35.254  27.323 -21.410  0.00  0.00      A    C  
ATOM   1431  CG  ARG A 507     -36.034  28.603 -21.365  0.00  0.00      A    C  
ATOM   1432  CD  ARG A 507     -36.226  29.060 -19.946  0.00  0.00      A    C  
ATOM   1433  NE  ARG A 507     -37.059  30.259 -19.905  0.00  0.00      A    N1-
ATOM   1434  CZ  ARG A 507     -36.581  31.498 -19.954  0.00  0.00      A    C  
ATOM   1435  NH1 ARG A 507     -35.274  31.709 -20.069  0.00  0.00      A    N1+
ATOM   1436  NH2 ARG A 507     -37.402  32.532 -19.913  0.00  0.00      A    N  
ATOM   1437  N   SER A 508     -33.333  25.080 -23.050  0.00  0.00      A    N1-
ATOM   1438  N   SER A 508     -33.333  25.080 -23.050  0.00  0.00      A    N  
ATOM   1439  CA  SER A 508     -32.482  23.927 -22.792  0.00  0.00      A    C  
ATOM   1440  CA  SER A 508     -32.482  23.927 -22.792  0.00  0.00      A    C  
ATOM   1441  C   SER A 508     -31.282  24.553 -22.043  0.00  0.00      A    C  
ATOM   1442  C   SER A 508     -31.282  24.553 -22.043  0.00  0.00      A    C  
ATOM   1443  O   SER A 508     -30.795  25.601 -22.452  0.00  0.00      A    O  
ATOM   1444  O   SER A 508     -30.795  25.601 -22.452  0.00  0.00      A    O  
ATOM   1445  CB  SER A 508     -32.031  23.290 -24.099  0.00  0.00      A    C  
ATOM   1446  CB  SER A 508     -32.031  23.290 -24.099  0.00  0.00      A    C  
ATOM   1447  OG  SER A 508     -31.458  22.009 -23.908  0.00  0.00      A    O1-
ATOM   1448  OG  SER A 508     -31.458  22.009 -23.908  0.00  0.00      A    O  
ATOM   1449  N   GLY A 509     -30.872  23.969 -20.927  0.00  0.00      A    N1-
ATOM   1450  CA  GLY A 509     -29.746  24.477 -20.149  0.00  0.00      A    C  
ATOM   1451  C   GLY A 509     -30.024  25.767 -19.408  0.00  0.00      A    C  
ATOM   1452  O   GLY A 509     -29.181  26.662 -19.372  0.00  0.00      A    O  
ATOM   1453  N   ALA A 510     -31.237  25.882 -18.859  0.00  0.00      A    N1-
ATOM   1454  CA  ALA A 510     -31.626  27.032 -18.067  0.00  0.00      A    C  
ATOM   1455  C   ALA A 510     -31.221  26.771 -16.616  0.00  0.00      A    C  
ATOM   1456  O   ALA A 510     -30.925  25.633 -16.239  0.00  0.00      A    O  
ATOM   1457  CB  ALA A 510     -33.133  27.242 -18.177  0.00  0.00      A    C  
ATOM   1458  N   GLY A 511     -31.202  27.818 -15.802  0.00  0.00      A    N1-
ATOM   1459  CA  GLY A 511     -30.987  27.696 -14.368  0.00  0.00      A    C  
ATOM   1460  C   GLY A 511     -32.378  27.634 -13.757  0.00  0.00      A    C  
ATOM   1461  O   GLY A 511     -33.183  28.549 -13.965  0.00  0.00      A    O  
ATOM   1462  N   VAL A 512     -32.713  26.534 -13.057  0.00  0.00      A    N1-
ATOM   1463  CA  VAL A 512     -34.059  26.364 -12.461  0.00  0.00      A    C  
ATOM   1464  C   VAL A 512     -33.953  26.203 -10.954  0.00  0.00      A    C  
ATOM   1465  O   VAL A 512     -33.175  25.381 -10.479  0.00  0.00      A    O  
ATOM   1466  CB  VAL A 512     -34.888  25.236 -13.155  0.00  0.00      A    C  
ATOM   1467  CG1 VAL A 512     -36.257  25.054 -12.527  0.00  0.00      A    C  
ATOM   1468  CG2 VAL A 512     -35.018  25.487 -14.654  0.00  0.00      A    C  
ATOM   1469  N   CYS A 513     -34.706  27.018 -10.197  0.00  0.00      A    N1-
ATOM   1470  CA  CYS A 513     -34.680  26.987  -8.732  0.00  0.00      A    C  
ATOM   1471  C   CYS A 513     -36.020  27.426  -8.128  0.00  0.00      A    C  
ATOM   1472  O   CYS A 513     -36.892  27.923  -8.839  0.00  0.00      A    O  
ATOM   1473  CB  CYS A 513     -33.521  27.839  -8.201  0.00  0.00      A    C  
ATOM   1474  SG  CYS A 513     -33.765  29.614  -8.433  0.00  0.00      A    S  
ATOM   1475  N   VAL A 514     -36.164  27.254  -6.799  0.00  0.00      A    N1-
ATOM   1476  CA  VAL A 514     -37.340  27.659  -6.039  0.00  0.00      A    C  
ATOM   1477  C   VAL A 514     -36.990  28.819  -5.090  0.00  0.00      A    C  
ATOM   1478  O   VAL A 514     -35.996  28.781  -4.385  0.00  0.00      A    O  
ATOM   1479  CB  VAL A 514     -38.053  26.467  -5.340  0.00  0.00      A    C  
ATOM   1480  CG1 VAL A 514     -38.545  25.469  -6.373  0.00  0.00      A    C  
ATOM   1481  CG2 VAL A 514     -39.233  26.943  -4.486  0.00  0.00      A    C  
ATOM   1482  N   LEU A 515     -37.793  29.853  -5.117  0.00  0.00      A    N1-
ATOM   1483  CA  LEU A 515     -37.665  31.016  -4.254  0.00  0.00      A    C  
ATOM   1484  C   LEU A 515     -39.069  31.537  -3.937  0.00  0.00      A    C  
ATOM   1485  O   LEU A 515     -39.854  31.782  -4.851  0.00  0.00      A    O  
ATOM   1486  CB  LEU A 515     -36.794  32.113  -4.905  0.00  0.00      A    C  
ATOM   1487  CG  LEU A 515     -36.657  33.440  -4.145  0.00  0.00      A    C  
ATOM   1488  CD1 LEU A 515     -35.886  33.259  -2.860  0.00  0.00      A    C  
ATOM   1489  CD2 LEU A 515     -35.985  34.472  -5.007  0.00  0.00      A    C  
ATOM   1490  N   HIE A 516     -39.377  31.667  -2.634  0.00  0.00      A    N1-
ATOM   1491  CA  HIE A 516     -40.659  32.160  -2.104  0.00  0.00      A    C  
ATOM   1492  C   HIE A 516     -41.872  31.497  -2.771  0.00  0.00      A    C  
ATOM   1493  O   HIE A 516     -42.775  32.192  -3.240  0.00  0.00      A    O  
ATOM   1494  CB  HIE A 516     -40.763  33.708  -2.142  0.00  0.00      A    C  
ATOM   1495  CG  HIE A 516     -39.670  34.460  -1.431  0.00  0.00      A    C  
ATOM   1496  CD2 HIE A 516     -39.195  35.711  -1.654  0.00  0.00      A    C  
ATOM   1497  ND1 HIE A 516     -38.980  33.908  -0.363  0.00  0.00      A    N  
ATOM   1498  CE1 HIE A 516     -38.097  34.824   0.009  0.00  0.00      A    C  
ATOM   1499  NE2 HIE A 516     -38.187  35.923  -0.739  0.00  0.00      A    N1-
ATOM   1500  N   ASN A 517     -41.854  30.139  -2.841  0.00  0.00      A    N1-
ATOM   1501  CA  ASN A 517     -42.928  29.282  -3.368  0.00  0.00      A    C  
ATOM   1502  C   ASN A 517     -43.182  29.429  -4.897  0.00  0.00      A    C  
ATOM   1503  O   ASN A 517     -44.273  29.111  -5.377  0.00  0.00      A    O  
ATOM   1504  CB  ASN A 517     -44.226  29.495  -2.543  0.00  0.00      A    C  
ATOM   1505  CG  ASN A 517     -45.199  28.345  -2.631  0.00  0.00      A    C  
ATOM   1506  ND2 ASN A 517     -46.321  28.590  -3.293  0.00  0.00      A    N  
ATOM   1507  OD1 ASN A 517     -44.954  27.238  -2.128  0.00  0.00      A    O  
ATOM   1508  N   CYS A 518     -42.162  29.850  -5.657  0.00  0.00      A    N1-
ATOM   1509  CA  CYS A 518     -42.222  30.015  -7.117  0.00  0.00      A    C  
ATOM   1510  C   CYS A 518     -41.051  29.287  -7.728  0.00  0.00      A    C  
ATOM   1511  O   CYS A 518     -40.009  29.211  -7.084  0.00  0.00      A    O  
ATOM   1512  CB  CYS A 518     -42.174  31.493  -7.496  0.00  0.00      A    C  
ATOM   1513  SG  CYS A 518     -43.686  32.416  -7.134  0.00  0.00      A    S  
ATOM   1514  N   ILE A 519     -41.184  28.821  -8.983  0.00  0.00      A    N1-
ATOM   1515  CA  ILE A 519     -40.100  28.174  -9.741  0.00  0.00      A    C  
ATOM   1516  C   ILE A 519     -39.565  29.218 -10.730  0.00  0.00      A    C  
ATOM   1517  O   ILE A 519     -40.338  29.768 -11.496  0.00  0.00      A    O  
ATOM   1518  CB  ILE A 519     -40.570  26.902 -10.503  0.00  0.00      A    C  
ATOM   1519  CG1 ILE A 519     -41.222  25.866  -9.576  0.00  0.00      A    C  
ATOM   1520  CG2 ILE A 519     -39.421  26.293 -11.320  0.00  0.00      A    C  
ATOM   1521  CD1 ILE A 519     -41.996  24.805 -10.349  0.00  0.00      A    C  
ATOM   1522  N   TYR A 520     -38.264  29.482 -10.728  0.00  0.00      A    N1-
ATOM   1523  CA  TYR A 520     -37.670  30.433 -11.668  0.00  0.00      A    C  
ATOM   1524  C   TYR A 520     -36.890  29.675 -12.712  0.00  0.00      A    C  
ATOM   1525  O   TYR A 520     -36.174  28.738 -12.376  0.00  0.00      A    O  
ATOM   1526  CB  TYR A 520     -36.730  31.419 -10.945  0.00  0.00      A    C  
ATOM   1527  CG  TYR A 520     -37.434  32.462 -10.107  0.00  0.00      A    C  
ATOM   1528  CD1 TYR A 520     -37.983  32.135  -8.865  0.00  0.00      A    C  
ATOM   1529  CD2 TYR A 520     -37.489  33.793 -10.518  0.00  0.00      A    C  
ATOM   1530  CE1 TYR A 520     -38.642  33.089  -8.091  0.00  0.00      A    C  
ATOM   1531  CE2 TYR A 520     -38.105  34.771  -9.728  0.00  0.00      A    C  
ATOM   1532  CZ  TYR A 520     -38.684  34.411  -8.516  0.00  0.00      A    C  
ATOM   1533  OH  TYR A 520     -39.282  35.364  -7.725  0.00  0.00      A    O1-
ATOM   1534  N   ALA A 521     -37.045  30.060 -13.981  0.00  0.00      A    N1-
ATOM   1535  CA  ALA A 521     -36.303  29.515 -15.116  0.00  0.00      A    C  
ATOM   1536  C   ALA A 521     -35.508  30.705 -15.661  0.00  0.00      A    C  
ATOM   1537  O   ALA A 521     -36.113  31.660 -16.133  0.00  0.00      A    O  
ATOM   1538  CB  ALA A 521     -37.269  28.996 -16.165  0.00  0.00      A    C  
ATOM   1539  N   ALA A 522     -34.171  30.714 -15.474  0.00  0.00      A    N1-
ATOM   1540  CA  ALA A 522     -33.315  31.821 -15.909  0.00  0.00      A    C  
ATOM   1541  C   ALA A 522     -32.368  31.373 -17.004  0.00  0.00      A    C  
ATOM   1542  O   ALA A 522     -31.715  30.351 -16.853  0.00  0.00      A    O  
ATOM   1543  CB  ALA A 522     -32.538  32.397 -14.726  0.00  0.00      A    C  
ATOM   1544  N   GLY A 523     -32.323  32.125 -18.104  0.00  0.00      A    N1-
ATOM   1545  CA  GLY A 523     -31.454  31.810 -19.223  0.00  0.00      A    C  
ATOM   1546  C   GLY A 523     -31.814  30.547 -19.981  0.00  0.00      A    C  
ATOM   1547  O   GLY A 523     -32.972  30.129 -20.010  0.00  0.00      A    O  
ATOM   1548  N   GLY A 524     -30.806  29.943 -20.590  0.00  0.00      A    N1-
ATOM   1549  CA  GLY A 524     -30.967  28.745 -21.388  0.00  0.00      A    C  
ATOM   1550  C   GLY A 524     -30.682  29.021 -22.841  0.00  0.00      A    C  
ATOM   1551  O   GLY A 524     -30.144  30.075 -23.184  0.00  0.00      A    O  
ATOM   1552  N   TYR A 525     -31.055  28.068 -23.696  0.00  0.00      A    N1-
ATOM   1553  CA  TYR A 525     -30.890  28.107 -25.142  0.00  0.00      A    C  
ATOM   1554  C   TYR A 525     -32.243  27.777 -25.766  0.00  0.00      A    C  
ATOM   1555  O   TYR A 525     -32.814  26.734 -25.454  0.00  0.00      A    O  
ATOM   1556  CB  TYR A 525     -29.798  27.092 -25.559  0.00  0.00      A    C  
ATOM   1557  CG  TYR A 525     -29.406  27.150 -27.021  0.00  0.00      A    C  
ATOM   1558  CD1 TYR A 525     -28.843  28.301 -27.570  0.00  0.00      A    C  
ATOM   1559  CD2 TYR A 525     -29.548  26.035 -27.848  0.00  0.00      A    C  
ATOM   1560  CE1 TYR A 525     -28.491  28.365 -28.919  0.00  0.00      A    C  
ATOM   1561  CE2 TYR A 525     -29.179  26.080 -29.196  0.00  0.00      A    C  
ATOM   1562  CZ  TYR A 525     -28.636  27.244 -29.724  0.00  0.00      A    C  
ATOM   1563  OH  TYR A 525     -28.246  27.306 -31.046  0.00  0.00      A    O1-
ATOM   1564  N   ASP A 526     -32.778  28.680 -26.601  0.00  0.00      A    N1-
ATOM   1565  CA  ASP A 526     -34.090  28.534 -27.266  0.00  0.00      A    C  
ATOM   1566  C   ASP A 526     -34.062  27.761 -28.624  0.00  0.00      A    C  
ATOM   1567  O   ASP A 526     -35.110  27.583 -29.266  0.00  0.00      A    O  
ATOM   1568  CB  ASP A 526     -34.758  29.925 -27.445  0.00  0.00      A    C  
ATOM   1569  CG  ASP A 526     -34.022  30.904 -28.366  0.00  0.00      A    C  
ATOM   1570  OD1 ASP A 526     -32.968  30.528 -28.917  0.00  0.00      A    O  
ATOM   1571  OD2 ASP A 526     -34.506  32.044 -28.533  0.00  0.00      A    O1-
ATOM   1572  N   GLY A 527     -32.874  27.321 -29.030  0.00  0.00      A    N1-
ATOM   1573  CA  GLY A 527     -32.641  26.644 -30.297  0.00  0.00      A    C  
ATOM   1574  C   GLY A 527     -31.999  27.567 -31.318  0.00  0.00      A    C  
ATOM   1575  O   GLY A 527     -31.558  27.114 -32.379  0.00  0.00      A    O  
ATOM   1576  N   GLN A 528     -31.929  28.872 -30.994  0.00  0.00      A    N1-
ATOM   1577  CA  GLN A 528     -31.375  29.903 -31.854  0.00  0.00      A    C  
ATOM   1578  C   GLN A 528     -30.233  30.644 -31.156  0.00  0.00      A    C  
ATOM   1579  O   GLN A 528     -29.095  30.627 -31.640  0.00  0.00      A    O  
ATOM   1580  CB  GLN A 528     -32.490  30.877 -32.267  0.00  0.00      A    C  
ATOM   1581  CG  GLN A 528     -32.777  30.895 -33.764  0.00  0.00      A    C  
ATOM   1582  CD  GLN A 528     -33.201  32.275 -34.193  0.00  0.00      A    C  
ATOM   1583  NE2 GLN A 528     -32.246  33.072 -34.673  0.00  0.00      A    N  
ATOM   1584  OE1 GLN A 528     -34.374  32.648 -34.081  0.00  0.00      A    O  
ATOM   1585  N   ASP A 529     -30.545  31.286 -30.013  0.00  0.00      A    N1-
ATOM   1586  CA  ASP A 529     -29.614  32.052 -29.177  0.00  0.00      A    C  
ATOM   1587  C   ASP A 529     -29.701  31.665 -27.672  0.00  0.00      A    C  
ATOM   1588  O   ASP A 529     -30.649  30.988 -27.254  0.00  0.00      A    O  
ATOM   1589  CB  ASP A 529     -29.903  33.565 -29.329  0.00  0.00      A    C  
ATOM   1590  CG  ASP A 529     -30.291  34.001 -30.729  0.00  0.00      A    C  
ATOM   1591  OD1 ASP A 529     -29.383  34.420 -31.501  0.00  0.00      A    O  
ATOM   1592  OD2 ASP A 529     -31.497  33.915 -31.062  0.00  0.00      A    O1-
ATOM   1593  N   GLN A 530     -28.707  32.122 -26.875  0.00  0.00      A    N1-
ATOM   1594  CA  GLN A 530     -28.640  32.016 -25.409  0.00  0.00      A    C  
ATOM   1595  C   GLN A 530     -29.534  33.150 -24.890  0.00  0.00      A    C  
ATOM   1596  O   GLN A 530     -29.621  34.202 -25.530  0.00  0.00      A    O  
ATOM   1597  CB  GLN A 530     -27.209  32.198 -24.886  0.00  0.00      A    C  
ATOM   1598  CG  GLN A 530     -26.315  30.979 -25.052  0.00  0.00      A    C  
ATOM   1599  CD  GLN A 530     -25.873  30.681 -26.473  0.00  0.00      A    C  
ATOM   1600  NE2 GLN A 530     -25.672  31.711 -27.284  0.00  0.00      A    N  
ATOM   1601  OE1 GLN A 530     -25.710  29.512 -26.861  0.00  0.00      A    O  
ATOM   1602  N   LEU A 531     -30.251  32.905 -23.780  0.00  0.00      A    N1-
ATOM   1603  CA  LEU A 531     -31.239  33.823 -23.214  0.00  0.00      A    C  
ATOM   1604  C   LEU A 531     -30.768  34.505 -21.954  0.00  0.00      A    C  
ATOM   1605  O   LEU A 531     -29.989  33.922 -21.189  0.00  0.00      A    O  
ATOM   1606  CB  LEU A 531     -32.552  33.053 -22.904  0.00  0.00      A    C  
ATOM   1607  CG  LEU A 531     -33.115  32.148 -24.016  0.00  0.00      A    C  
ATOM   1608  CD1 LEU A 531     -33.877  30.962 -23.444  0.00  0.00      A    C  
ATOM   1609  CD2 LEU A 531     -33.958  32.943 -25.003  0.00  0.00      A    C  
ATOM   1610  N   ASN A 532     -31.277  35.734 -21.719  0.00  0.00      A    N1-
ATOM   1611  CA  ASN A 532     -31.062  36.479 -20.481  0.00  0.00      A    C  
ATOM   1612  C   ASN A 532     -32.405  36.672 -19.788  0.00  0.00      A    C  
ATOM   1613  O   ASN A 532     -32.443  37.084 -18.633  0.00  0.00      A    O  
ATOM   1614  CB  ASN A 532     -30.273  37.786 -20.668  0.00  0.00      A    C  
ATOM   1615  CG  ASN A 532     -30.954  38.881 -21.447  0.00  0.00      A    C  
ATOM   1616  ND2 ASN A 532     -30.551  40.113 -21.183  0.00  0.00      A    N  
ATOM   1617  OD1 ASN A 532     -31.830  38.647 -22.286  0.00  0.00      A    O  
ATOM   1618  N   SER A 533     -33.510  36.296 -20.477  0.00  0.00      A    N1-
ATOM   1619  CA  SER A 533     -34.872  36.354 -19.942  0.00  0.00      A    C  
ATOM   1620  C   SER A 533     -35.047  35.371 -18.790  0.00  0.00      A    C  
ATOM   1621  O   SER A 533     -34.403  34.310 -18.746  0.00  0.00      A    O  
ATOM   1622  CB  SER A 533     -35.914  36.110 -21.029  0.00  0.00      A    C  
ATOM   1623  OG  SER A 533     -35.964  34.758 -21.447  0.00  0.00      A    O1-
ATOM   1624  N   VAL A 534     -35.884  35.772 -17.820  0.00  0.00      A    N1-
ATOM   1625  CA  VAL A 534     -36.167  35.004 -16.613  0.00  0.00      A    C  
ATOM   1626  C   VAL A 534     -37.677  35.006 -16.418  0.00  0.00      A    C  
ATOM   1627  O   VAL A 534     -38.317  36.045 -16.553  0.00  0.00      A    O  
ATOM   1628  CB  VAL A 534     -35.400  35.561 -15.356  0.00  0.00      A    C  
ATOM   1629  CG1 VAL A 534     -35.572  34.651 -14.135  0.00  0.00      A    C  
ATOM   1630  CG2 VAL A 534     -33.916  35.792 -15.647  0.00  0.00      A    C  
ATOM   1631  N   GLU A 535     -38.241  33.834 -16.142  0.00  0.00      A    N1-
ATOM   1632  CA  GLU A 535     -39.663  33.688 -15.875  0.00  0.00      A    C  
ATOM   1633  C   GLU A 535     -39.902  32.830 -14.638  0.00  0.00      A    C  
ATOM   1634  O   GLU A 535     -39.077  31.978 -14.331  0.00  0.00      A    O  
ATOM   1635  CB  GLU A 535     -40.456  33.207 -17.106  0.00  0.00      A    C  
ATOM   1636  CG  GLU A 535     -40.032  31.875 -17.700  0.00  0.00      A    C  
ATOM   1637  CD  GLU A 535     -40.672  31.566 -19.041  0.00  0.00      A    C  
ATOM   1638  OE1 GLU A 535     -41.923  31.569 -19.133  0.00  0.00      A    O  
ATOM   1639  OE2 GLU A 535     -39.916  31.317 -20.004  0.00  0.00      A    O1-
ATOM   1640  N   ARG A 536     -40.978  33.107 -13.893  0.00  0.00      A    N1-
ATOM   1641  CA  ARG A 536     -41.333  32.342 -12.709  0.00  0.00      A    C  
ATOM   1642  C   ARG A 536     -42.739  31.771 -12.794  0.00  0.00      A    C  
ATOM   1643  O   ARG A 536     -43.659  32.419 -13.274  0.00  0.00      A    O  
ATOM   1644  CB  ARG A 536     -41.102  33.094 -11.382  0.00  0.00      A    C  
ATOM   1645  CG  ARG A 536     -41.853  34.389 -11.245  0.00  0.00      A    C  
ATOM   1646  CD  ARG A 536     -42.163  34.706  -9.806  0.00  0.00      A    C  
ATOM   1647  NE  ARG A 536     -42.944  35.939  -9.726  0.00  0.00      A    N1-
ATOM   1648  CZ  ARG A 536     -42.453  37.126  -9.374  0.00  0.00      A    C  
ATOM   1649  NH1 ARG A 536     -41.177  37.246  -9.007  0.00  0.00      A    N1+
ATOM   1650  NH2 ARG A 536     -43.236  38.195  -9.358  0.00  0.00      A    N  
ATOM   1651  N   TYR A 537     -42.874  30.542 -12.313  0.00  0.00      A    N1-
ATOM   1652  CA  TYR A 537     -44.111  29.793 -12.249  0.00  0.00      A    C  
ATOM   1653  C   TYR A 537     -44.812  30.027 -10.909  0.00  0.00      A    C  
ATOM   1654  O   TYR A 537     -44.229  29.769  -9.855  0.00  0.00      A    O  
ATOM   1655  CB  TYR A 537     -43.807  28.287 -12.446  0.00  0.00      A    C  
ATOM   1656  CG  TYR A 537     -45.026  27.393 -12.400  0.00  0.00      A    C  
ATOM   1657  CD1 TYR A 537     -45.964  27.397 -13.437  0.00  0.00      A    C  
ATOM   1658  CD2 TYR A 537     -45.241  26.532 -11.326  0.00  0.00      A    C  
ATOM   1659  CE1 TYR A 537     -47.087  26.570 -13.402  0.00  0.00      A    C  
ATOM   1660  CE2 TYR A 537     -46.367  25.706 -11.277  0.00  0.00      A    C  
ATOM   1661  CZ  TYR A 537     -47.279  25.718 -12.324  0.00  0.00      A    C  
ATOM   1662  OH  TYR A 537     -48.381  24.896 -12.268  0.00  0.00      A    O1-
ATOM   1663  N   ASP A 538     -46.062  30.491 -10.952  0.00  0.00      A    N1-
ATOM   1664  CA  ASP A 538     -46.886  30.634  -9.750  0.00  0.00      A    C  
ATOM   1665  C   ASP A 538     -47.842  29.445  -9.767  0.00  0.00      A    C  
ATOM   1666  O   ASP A 538     -48.588  29.276 -10.722  0.00  0.00      A    O  
ATOM   1667  CB  ASP A 538     -47.649  31.973  -9.704  0.00  0.00      A    C  
ATOM   1668  CG  ASP A 538     -48.414  32.179  -8.401  0.00  0.00      A    C  
ATOM   1669  OD1 ASP A 538     -47.764  32.228  -7.329  0.00  0.00      A    O  
ATOM   1670  OD2 ASP A 538     -49.665  32.292  -8.454  0.00  0.00      A    O1-
ATOM   1671  N   VAL A 539     -47.767  28.594  -8.752  0.00  0.00      A    N1-
ATOM   1672  CA  VAL A 539     -48.548  27.364  -8.664  0.00  0.00      A    C  
ATOM   1673  C   VAL A 539     -50.062  27.629  -8.438  0.00  0.00      A    C  
ATOM   1674  O   VAL A 539     -50.878  26.918  -9.029  0.00  0.00      A    O  
ATOM   1675  CB  VAL A 539     -47.927  26.360  -7.642  0.00  0.00      A    C  
ATOM   1676  CG1 VAL A 539     -47.687  26.983  -6.264  0.00  0.00      A    C  
ATOM   1677  CG2 VAL A 539     -48.743  25.076  -7.540  0.00  0.00      A    C  
ATOM   1678  N   GLU A 540     -50.447  28.683  -7.684  0.00  0.00      A    N1-
ATOM   1679  CA  GLU A 540     -51.842  29.013  -7.406  0.00  0.00      A    C  
ATOM   1680  C   GLU A 540     -52.567  29.406  -8.670  0.00  0.00      A    C  
ATOM   1681  O   GLU A 540     -53.773  29.106  -8.814  0.00  0.00      A    O  
ATOM   1682  CB  GLU A 540     -51.911  30.162  -6.360  0.00  0.00      A    C  
ATOM   1683  CG  GLU A 540     -51.448  29.791  -4.914  0.00  0.00      A    C  
ATOM   1684  CD  GLU A 540     -51.504  30.863  -3.841  0.00  0.00      A    C  
ATOM   1685  OE1 GLU A 540     -50.997  31.985  -4.031  0.00  0.00      A    O  
ATOM   1686  OE2 GLU A 540     -52.092  30.561  -2.782  0.00  0.00      A    O1-
ATOM   1687  N   THR A 541     -51.887  30.106  -9.590  0.00  0.00      A    N1-
ATOM   1688  CA  THR A 541     -52.445  30.589 -10.853  0.00  0.00      A    C  
ATOM   1689  C   THR A 541     -52.056  29.716 -12.043  0.00  0.00      A    C  
ATOM   1690  O   THR A 541     -52.623  29.896 -13.119  0.00  0.00      A    O  
ATOM   1691  CB  THR A 541     -52.064  32.056 -11.084  0.00  0.00      A    C  
ATOM   1692  CG2 THR A 541     -52.633  32.984 -10.011  0.00  0.00      A    C  
ATOM   1693  OG1 THR A 541     -50.640  32.165 -11.142  0.00  0.00      A    O1-
ATOM   1694  N   GLU A 542     -51.097  28.780 -11.876  0.00  0.00      A    N1-
ATOM   1695  CA  GLU A 542     -50.555  27.874 -12.885  0.00  0.00      A    C  
ATOM   1696  C   GLU A 542     -50.107  28.634 -14.110  0.00  0.00      A    C  
ATOM   1697  O   GLU A 542     -50.342  28.238 -15.272  0.00  0.00      A    O  
ATOM   1698  CB  GLU A 542     -51.625  26.811 -13.266  0.00  0.00      A    C  
ATOM   1699  CG  GLU A 542     -52.123  25.901 -12.096  0.00  0.00      A    C  
ATOM   1700  CD  GLU A 542     -53.095  24.781 -12.417  0.00  0.00      A    C  
ATOM   1701  OE1 GLU A 542     -52.820  23.922 -13.278  0.00  0.00      A    O  
ATOM   1702  OE2 GLU A 542     -54.161  24.764 -11.768  0.00  0.00      A    O1-
ATOM   1703  N   THR A 543     -49.387  29.760 -13.919  0.00  0.00      A    N1-
ATOM   1704  CA  THR A 543     -48.885  30.629 -14.990  0.00  0.00      A    C  
ATOM   1705  C   THR A 543     -47.407  30.910 -14.851  0.00  0.00      A    C  
ATOM   1706  O   THR A 543     -46.896  30.969 -13.733  0.00  0.00      A    O  
ATOM   1707  CB  THR A 543     -49.644  31.991 -15.000  0.00  0.00      A    C  
ATOM   1708  CG2 THR A 543     -51.129  31.850 -15.297  0.00  0.00      A    C  
ATOM   1709  OG1 THR A 543     -49.441  32.679 -13.758  0.00  0.00      A    O1-
ATOM   1710  N   TRP A 544     -46.736  31.149 -15.987  0.00  0.00      A    N1-
ATOM   1711  CA  TRP A 544     -45.329  31.550 -16.058  0.00  0.00      A    C  
ATOM   1712  C   TRP A 544     -45.317  33.032 -16.405  0.00  0.00      A    C  
ATOM   1713  O   TRP A 544     -45.936  33.434 -17.395  0.00  0.00      A    O  
ATOM   1714  CB  TRP A 544     -44.566  30.754 -17.127  0.00  0.00      A    C  
ATOM   1715  CG  TRP A 544     -44.294  29.330 -16.751  0.00  0.00      A    C  
ATOM   1716  CD1 TRP A 544     -45.094  28.251 -16.999  0.00  0.00      A    C  
ATOM   1717  CD2 TRP A 544     -43.123  28.822 -16.086  0.00  0.00      A    C  
ATOM   1718  CE2 TRP A 544     -43.286  27.422 -15.966  0.00  0.00      A    C  
ATOM   1719  CE3 TRP A 544     -41.959  29.419 -15.553  0.00  0.00      A    C  
ATOM   1720  NE1 TRP A 544     -44.500  27.103 -16.531  0.00  0.00      A    N1-
ATOM   1721  CZ2 TRP A 544     -42.331  26.606 -15.334  0.00  0.00      A    C  
ATOM   1722  CZ3 TRP A 544     -41.013  28.612 -14.929  0.00  0.00      A    C  
ATOM   1723  CH2 TRP A 544     -41.197  27.224 -14.832  0.00  0.00      A    C  
ATOM   1724  N   THR A 545     -44.656  33.852 -15.575  0.00  0.00      A    N1-
ATOM   1725  CA  THR A 545     -44.576  35.302 -15.777  0.00  0.00      A    C  
ATOM   1726  C   THR A 545     -43.107  35.732 -15.875  0.00  0.00      A    C  
ATOM   1727  O   THR A 545     -42.274  35.277 -15.082  0.00  0.00      A    O  
ATOM   1728  CB  THR A 545     -45.323  36.044 -14.638  0.00  0.00      A    C  
ATOM   1729  CG2 THR A 545     -45.289  37.572 -14.791  0.00  0.00      A    C  
ATOM   1730  OG1 THR A 545     -46.677  35.581 -14.558  0.00  0.00      A    O1-
ATOM   1731  N   PHE A 546     -42.802  36.641 -16.822  0.00  0.00      A    N1-
ATOM   1732  CA  PHE A 546     -41.465  37.186 -16.980  0.00  0.00      A    C  
ATOM   1733  C   PHE A 546     -41.173  38.166 -15.885  0.00  0.00      A    C  
ATOM   1734  O   PHE A 546     -42.014  38.994 -15.537  0.00  0.00      A    O  
ATOM   1735  CB  PHE A 546     -41.297  37.877 -18.334  0.00  0.00      A    C  
ATOM   1736  CG  PHE A 546     -41.090  36.932 -19.489  0.00  0.00      A    C  
ATOM   1737  CD1 PHE A 546     -39.863  36.316 -19.692  0.00  0.00      A    C  
ATOM   1738  CD2 PHE A 546     -42.120  36.670 -20.385  0.00  0.00      A    C  
ATOM   1739  CE1 PHE A 546     -39.674  35.437 -20.759  0.00  0.00      A    C  
ATOM   1740  CE2 PHE A 546     -41.924  35.811 -21.465  0.00  0.00      A    C  
ATOM   1741  CZ  PHE A 546     -40.703  35.193 -21.641  0.00  0.00      A    C  
ATOM   1742  N   VAL A 547     -39.980  38.041 -15.315  0.00  0.00      A    N1-
ATOM   1743  CA  VAL A 547     -39.462  38.957 -14.303  0.00  0.00      A    C  
ATOM   1744  C   VAL A 547     -38.309  39.715 -14.996  0.00  0.00      A    C  
ATOM   1745  O   VAL A 547     -38.157  39.576 -16.214  0.00  0.00      A    O  
ATOM   1746  CB  VAL A 547     -39.083  38.262 -12.961  0.00  0.00      A    C  
ATOM   1747  CG1 VAL A 547     -40.321  37.688 -12.278  0.00  0.00      A    C  
ATOM   1748  CG2 VAL A 547     -38.023  37.187 -13.155  0.00  0.00      A    C  
ATOM   1749  N   ALA A 548     -37.519  40.511 -14.260  0.00  0.00      A    N1-
ATOM   1750  CA  ALA A 548     -36.383  41.223 -14.841  0.00  0.00      A    C  
ATOM   1751  C   ALA A 548     -35.370  40.250 -15.516  0.00  0.00      A    C  
ATOM   1752  O   ALA A 548     -35.069  39.188 -14.948  0.00  0.00      A    O  
ATOM   1753  CB  ALA A 548     -35.670  42.032 -13.767  0.00  0.00      A    C  
ATOM   1754  N   PRO A 549     -34.827  40.596 -16.717  0.00  0.00      A    N  
ATOM   1755  CA  PRO A 549     -33.793  39.730 -17.326  0.00  0.00      A    C  
ATOM   1756  C   PRO A 549     -32.436  39.942 -16.670  0.00  0.00      A    C  
ATOM   1757  O   PRO A 549     -32.233  40.963 -16.006  0.00  0.00      A    O  
ATOM   1758  CB  PRO A 549     -33.765  40.190 -18.789  0.00  0.00      A    C  
ATOM   1759  CG  PRO A 549     -34.242  41.585 -18.767  0.00  0.00      A    C  
ATOM   1760  CD  PRO A 549     -35.057  41.815 -17.529  0.00  0.00      A    C  
ATOM   1761  N   MET A 550     -31.494  39.014 -16.877  0.00  0.00      A    N1-
ATOM   1762  CA  MET A 550     -30.124  39.132 -16.358  0.00  0.00      A    C  
ATOM   1763  C   MET A 550     -29.343  40.098 -17.266  0.00  0.00      A    C  
ATOM   1764  O   MET A 550     -29.778  40.350 -18.394  0.00  0.00      A    O  
ATOM   1765  CB  MET A 550     -29.427  37.757 -16.337  0.00  0.00      A    C  
ATOM   1766  CG  MET A 550     -30.213  36.695 -15.627  0.00  0.00      A    C  
ATOM   1767  SD  MET A 550     -29.498  35.046 -15.749  0.00  0.00      A    S  
ATOM   1768  CE  MET A 550     -29.959  34.591 -17.423  0.00  0.00      A    C  
ATOM   1769  N   LYS A 551     -28.197  40.633 -16.785  0.00  0.00      A    N1-
ATOM   1770  CA  LYS A 551     -27.338  41.521 -17.579  0.00  0.00      A    C  
ATOM   1771  C   LYS A 551     -26.725  40.721 -18.747  0.00  0.00      A    C  
ATOM   1772  O   LYS A 551     -26.660  41.233 -19.867  0.00  0.00      A    O  
ATOM   1773  CB  LYS A 551     -26.236  42.165 -16.701  0.00  0.00      A    C  
ATOM   1774  CG  LYS A 551     -25.354  43.201 -17.424  0.00  0.00      A    C  
ATOM   1775  CD  LYS A 551     -24.451  44.034 -16.477  0.00  0.00      A    C  
ATOM   1776  CE  LYS A 551     -23.103  43.396 -16.169  0.00  0.00      A    C  
ATOM   1777  NZ  LYS A 551     -22.156  44.328 -15.490  0.00  0.00      A    N1+
ATOM   1778  N   HIE A 552     -26.328  39.453 -18.488  0.00  0.00      A    N1-
ATOM   1779  CA  HIE A 552     -25.720  38.578 -19.492  0.00  0.00      A    C  
ATOM   1780  C   HIE A 552     -26.586  37.409 -19.921  0.00  0.00      A    C  
ATOM   1781  O   HIE A 552     -27.203  36.762 -19.086  0.00  0.00      A    O  
ATOM   1782  CB  HIE A 552     -24.378  38.021 -18.997  0.00  0.00      A    C  
ATOM   1783  CG  HIE A 552     -23.450  39.055 -18.452  0.00  0.00      A    C  
ATOM   1784  CD2 HIE A 552     -23.220  39.419 -17.167  0.00  0.00      A    C  
ATOM   1785  ND1 HIE A 552     -22.649  39.816 -19.287  0.00  0.00      A    N  
ATOM   1786  CE1 HIE A 552     -21.962  40.621 -18.486  0.00  0.00      A    C  
ATOM   1787  NE2 HIE A 552     -22.274  40.418 -17.200  0.00  0.00      A    N1-
ATOM   1788  N   ARG A 553     -26.585  37.117 -21.231  0.00  0.00      A    N1-
ATOM   1789  CA  ARG A 553     -27.240  35.964 -21.846  0.00  0.00      A    C  
ATOM   1790  C   ARG A 553     -26.383  34.765 -21.447  0.00  0.00      A    C  
ATOM   1791  O   ARG A 553     -25.151  34.855 -21.509  0.00  0.00      A    O  
ATOM   1792  CB  ARG A 553     -27.260  36.107 -23.380  0.00  0.00      A    C  
ATOM   1793  CG  ARG A 553     -28.161  37.221 -23.865  0.00  0.00      A    C  
ATOM   1794  CD  ARG A 553     -28.269  37.296 -25.381  0.00  0.00      A    C  
ATOM   1795  NE  ARG A 553     -29.252  38.305 -25.796  0.00  0.00      A    N1-
ATOM   1796  CZ  ARG A 553     -30.566  38.094 -25.898  0.00  0.00      A    C  
ATOM   1797  NH1 ARG A 553     -31.077  36.897 -25.629  0.00  0.00      A    N1+
ATOM   1798  NH2 ARG A 553     -31.377  39.078 -26.266  0.00  0.00      A    N  
ATOM   1799  N   ARG A 554     -27.012  33.678 -20.971  0.00  0.00      A    N1-
ATOM   1800  CA  ARG A 554     -26.275  32.489 -20.533  0.00  0.00      A    C  
ATOM   1801  C   ARG A 554     -27.088  31.226 -20.584  0.00  0.00      A    C  
ATOM   1802  O   ARG A 554     -28.271  31.247 -20.270  0.00  0.00      A    O  
ATOM   1803  CB  ARG A 554     -25.656  32.662 -19.116  0.00  0.00      A    C  
ATOM   1804  CG  ARG A 554     -26.619  33.127 -18.016  0.00  0.00      A    C  
ATOM   1805  CD  ARG A 554     -25.899  33.334 -16.713  0.00  0.00      A    C  
ATOM   1806  NE  ARG A 554     -25.579  34.740 -16.448  0.00  0.00      A    N1-
ATOM   1807  CZ  ARG A 554     -24.513  35.149 -15.765  0.00  0.00      A    C  
ATOM   1808  NH1 ARG A 554     -23.615  34.273 -15.335  0.00  0.00      A    N1+
ATOM   1809  NH2 ARG A 554     -24.321  36.436 -15.534  0.00  0.00      A    N  
ATOM   1810  N   SER A 555     -26.443  30.126 -20.977  0.00  0.00      A    N1-
ATOM   1811  CA  SER A 555     -26.970  28.757 -20.960  0.00  0.00      A    C  
ATOM   1812  C   SER A 555     -25.919  27.971 -20.166  0.00  0.00      A    C  
ATOM   1813  O   SER A 555     -24.817  28.491 -19.969  0.00  0.00      A    O  
ATOM   1814  CB  SER A 555     -27.164  28.196 -22.369  0.00  0.00      A    C  
ATOM   1815  OG  SER A 555     -25.946  28.100 -23.093  0.00  0.00      A    O1-
ATOM   1816  N   ALA A 556     -26.246  26.754 -19.675  0.00  0.00      A    N1-
ATOM   1817  CA  ALA A 556     -25.329  25.935 -18.864  0.00  0.00      A    C  
ATOM   1818  C   ALA A 556     -24.750  26.762 -17.694  0.00  0.00      A    C  
ATOM   1819  O   ALA A 556     -23.555  26.743 -17.391  0.00  0.00      A    O  
ATOM   1820  CB  ALA A 556     -24.221  25.331 -19.720  0.00  0.00      A    C  
ATOM   1821  N   LEU A 557     -25.636  27.510 -17.060  0.00  0.00      A    N1-
ATOM   1822  CA  LEU A 557     -25.374  28.351 -15.918  0.00  0.00      A    C  
ATOM   1823  C   LEU A 557     -25.685  27.546 -14.652  0.00  0.00      A    C  
ATOM   1824  O   LEU A 557     -26.554  26.657 -14.665  0.00  0.00      A    O  
ATOM   1825  CB  LEU A 557     -26.229  29.640 -15.991  0.00  0.00      A    C  
ATOM   1826  CG  LEU A 557     -27.769  29.467 -15.994  0.00  0.00      A    C  
ATOM   1827  CD1 LEU A 557     -28.440  30.462 -15.074  0.00  0.00      A    C  
ATOM   1828  CD2 LEU A 557     -28.352  29.562 -17.385  0.00  0.00      A    C  
ATOM   1829  N   GLY A 558     -24.947  27.848 -13.588  0.00  0.00      A    N1-
ATOM   1830  CA  GLY A 558     -25.170  27.272 -12.270  0.00  0.00      A    C  
ATOM   1831  C   GLY A 558     -26.148  28.169 -11.553  0.00  0.00      A    C  
ATOM   1832  O   GLY A 558     -26.164  29.376 -11.792  0.00  0.00      A    O  
ATOM   1833  N   ILE A 559     -27.008  27.597 -10.705  0.00  0.00      A    N1-
ATOM   1834  CA  ILE A 559     -28.029  28.393 -10.018  0.00  0.00      A    C  
ATOM   1835  C   ILE A 559     -28.247  27.910  -8.588  0.00  0.00      A    C  
ATOM   1836  O   ILE A 559     -28.217  26.709  -8.306  0.00  0.00      A    O  
ATOM   1837  CB  ILE A 559     -29.376  28.481 -10.846  0.00  0.00      A    C  
ATOM   1838  CG1 ILE A 559     -30.292  29.653 -10.346  0.00  0.00      A    C  
ATOM   1839  CG2 ILE A 559     -30.107  27.132 -10.875  0.00  0.00      A    C  
ATOM   1840  CD1 ILE A 559     -31.408  30.107 -11.318  0.00  0.00      A    C  
ATOM   1841  N   THR A 560     -28.495  28.856  -7.695  0.00  0.00      A    N1-
ATOM   1842  CA  THR A 560     -28.791  28.558  -6.290  0.00  0.00      A    C  
ATOM   1843  C   THR A 560     -29.525  29.685  -5.625  0.00  0.00      A    C  
ATOM   1844  O   THR A 560     -29.494  30.813  -6.089  0.00  0.00      A    O  
ATOM   1845  CB  THR A 560     -27.494  28.154  -5.511  0.00  0.00      A    C  
ATOM   1846  CG2 THR A 560     -26.657  29.357  -5.063  0.00  0.00      A    C  
ATOM   1847  OG1 THR A 560     -27.861  27.321  -4.415  0.00  0.00      A    O1-
ATOM   1848  N   VAL A 561     -30.165  29.376  -4.516  0.00  0.00      A    N1-
ATOM   1849  CA  VAL A 561     -30.848  30.349  -3.668  0.00  0.00      A    C  
ATOM   1850  C   VAL A 561     -30.069  30.442  -2.338  0.00  0.00      A    C  
ATOM   1851  O   VAL A 561     -29.715  29.415  -1.755  0.00  0.00      A    O  
ATOM   1852  CB  VAL A 561     -32.351  30.050  -3.510  0.00  0.00      A    C  
ATOM   1853  CG1 VAL A 561     -33.012  31.029  -2.533  0.00  0.00      A    C  
ATOM   1854  CG2 VAL A 561     -33.043  30.116  -4.863  0.00  0.00      A    C  
ATOM   1855  N   HIE A 562     -29.714  31.670  -1.933  0.00  0.00      A    N1-
ATOM   1856  CA  HIE A 562     -28.993  31.952  -0.696  0.00  0.00      A    C  
ATOM   1857  C   HIE A 562     -29.562  33.226  -0.092  0.00  0.00      A    C  
ATOM   1858  O   HIE A 562     -29.482  34.298  -0.699  0.00  0.00      A    O  
ATOM   1859  CB  HIE A 562     -27.466  32.069  -0.941  0.00  0.00      A    C  
ATOM   1860  CG  HIE A 562     -26.671  32.374   0.301  0.00  0.00      A    C  
ATOM   1861  CD2 HIE A 562     -25.998  31.536   1.124  0.00  0.00      A    C  
ATOM   1862  ND1 HIE A 562     -26.502  33.677   0.757  0.00  0.00      A    N  
ATOM   1863  CE1 HIE A 562     -25.774  33.581   1.857  0.00  0.00      A    C  
ATOM   1864  NE2 HIE A 562     -25.441  32.314   2.114  0.00  0.00      A    N1-
ATOM   1865  N   GLN A 563     -30.163  33.093   1.101  0.00  0.00      A    N1-
ATOM   1866  CA  GLN A 563     -30.756  34.171   1.898  0.00  0.00      A    C  
ATOM   1867  C   GLN A 563     -31.766  35.041   1.104  0.00  0.00      A    C  
ATOM   1868  O   GLN A 563     -31.625  36.261   1.029  0.00  0.00      A    O  
ATOM   1869  CB  GLN A 563     -29.660  35.017   2.583  0.00  0.00      A    C  
ATOM   1870  CG  GLN A 563     -29.010  34.304   3.769  0.00  0.00      A    C  
ATOM   1871  CD  GLN A 563     -27.849  35.057   4.380  0.00  0.00      A    C  
ATOM   1872  NE2 GLN A 563     -26.879  34.311   4.894  0.00  0.00      A    N  
ATOM   1873  OE1 GLN A 563     -27.805  36.299   4.416  0.00  0.00      A    O  
ATOM   1874  N   GLY A 564     -32.768  34.380   0.525  0.00  0.00      A    N1-
ATOM   1875  CA  GLY A 564     -33.848  35.009  -0.227  0.00  0.00      A    C  
ATOM   1876  C   GLY A 564     -33.479  35.637  -1.555  0.00  0.00      A    C  
ATOM   1877  O   GLY A 564     -34.252  36.432  -2.091  0.00  0.00      A    O  
ATOM   1878  N   ARG A 565     -32.310  35.279  -2.106  0.00  0.00      A    N1-
ATOM   1879  CA  ARG A 565     -31.817  35.807  -3.377  0.00  0.00      A    C  
ATOM   1880  C   ARG A 565     -31.318  34.703  -4.258  0.00  0.00      A    C  
ATOM   1881  O   ARG A 565     -30.842  33.696  -3.750  0.00  0.00      A    O  
ATOM   1882  CB  ARG A 565     -30.727  36.866  -3.152  0.00  0.00      A    C  
ATOM   1883  CG  ARG A 565     -31.284  38.199  -2.667  0.00  0.00      A    C  
ATOM   1884  CD  ARG A 565     -30.167  39.128  -2.285  0.00  0.00      A    C  
ATOM   1885  NE  ARG A 565     -30.532  39.959  -1.141  0.00  0.00      A    N1-
ATOM   1886  CZ  ARG A 565     -30.506  41.287  -1.146  0.00  0.00      A    C  
ATOM   1887  NH1 ARG A 565     -30.123  41.947  -2.232  0.00  0.00      A    N1+
ATOM   1888  NH2 ARG A 565     -30.855  41.966  -0.061  0.00  0.00      A    N  
ATOM   1889  N   ILE A 566     -31.479  34.866  -5.582  0.00  0.00      A    N1-
ATOM   1890  CA  ILE A 566     -31.027  33.912  -6.599  0.00  0.00      A    C  
ATOM   1891  C   ILE A 566     -29.636  34.297  -7.050  0.00  0.00      A    C  
ATOM   1892  O   ILE A 566     -29.399  35.455  -7.348  0.00  0.00      A    O  
ATOM   1893  CB  ILE A 566     -31.992  33.810  -7.829  0.00  0.00      A    C  
ATOM   1894  CG1 ILE A 566     -33.400  33.349  -7.424  0.00  0.00      A    C  
ATOM   1895  CG2 ILE A 566     -31.409  32.908  -8.940  0.00  0.00      A    C  
ATOM   1896  CD1 ILE A 566     -34.468  33.622  -8.469  0.00  0.00      A    C  
ATOM   1897  N   TYR A 567     -28.730  33.315  -7.138  0.00  0.00      A    N1-
ATOM   1898  CA  TYR A 567     -27.378  33.524  -7.649  0.00  0.00      A    C  
ATOM   1899  C   TYR A 567     -27.206  32.670  -8.906  0.00  0.00      A    C  
ATOM   1900  O   TYR A 567     -27.517  31.485  -8.868  0.00  0.00      A    O  
ATOM   1901  CB  TYR A 567     -26.301  33.184  -6.583  0.00  0.00      A    C  
ATOM   1902  CG  TYR A 567     -26.253  34.134  -5.404  0.00  0.00      A    C  
ATOM   1903  CD1 TYR A 567     -27.226  34.089  -4.401  0.00  0.00      A    C  
ATOM   1904  CD2 TYR A 567     -25.233  35.073  -5.282  0.00  0.00      A    C  
ATOM   1905  CE1 TYR A 567     -27.185  34.961  -3.310  0.00  0.00      A    C  
ATOM   1906  CE2 TYR A 567     -25.157  35.921  -4.173  0.00  0.00      A    C  
ATOM   1907  CZ  TYR A 567     -26.141  35.865  -3.191  0.00  0.00      A    C  
ATOM   1908  OH  TYR A 567     -26.097  36.719  -2.111  0.00  0.00      A    O1-
ATOM   1909  N   VAL A 568     -26.753  33.286 -10.020  0.00  0.00      A    N1-
ATOM   1910  CA  VAL A 568     -26.453  32.604 -11.284  0.00  0.00      A    C  
ATOM   1911  C   VAL A 568     -24.945  32.680 -11.484  0.00  0.00      A    C  
ATOM   1912  O   VAL A 568     -24.356  33.741 -11.293  0.00  0.00      A    O  
ATOM   1913  CB  VAL A 568     -27.295  33.057 -12.510  0.00  0.00      A    C  
ATOM   1914  CG1 VAL A 568     -28.780  32.789 -12.272  0.00  0.00      A    C  
ATOM   1915  CG2 VAL A 568     -27.052  34.527 -12.863  0.00  0.00      A    C  
ATOM   1916  N   LEU A 569     -24.312  31.536 -11.738  0.00  0.00      A    N1-
ATOM   1917  CA  LEU A 569     -22.859  31.416 -11.824  0.00  0.00      A    C  
ATOM   1918  C   LEU A 569     -22.422  30.927 -13.184  0.00  0.00      A    C  
ATOM   1919  O   LEU A 569     -22.806  29.823 -13.601  0.00  0.00      A    O  
ATOM   1920  CB  LEU A 569     -22.336  30.427 -10.743  0.00  0.00      A    C  
ATOM   1921  CG  LEU A 569     -22.271  30.884  -9.289  0.00  0.00      A    C  
ATOM   1922  CD1 LEU A 569     -23.632  30.773  -8.597  0.00  0.00      A    C  
ATOM   1923  CD2 LEU A 569     -21.260  30.046  -8.528  0.00  0.00      A    C  
ATOM   1924  N   GLY A 570     -21.588  31.732 -13.844  0.00  0.00      A    N1-
ATOM   1925  CA  GLY A 570     -21.008  31.411 -15.145  0.00  0.00      A    C  
ATOM   1926  C   GLY A 570     -22.024  31.097 -16.222  0.00  0.00      A    C  
ATOM   1927  O   GLY A 570     -23.120  31.654 -16.236  0.00  0.00      A    O  
ATOM   1928  N   GLY A 571     -21.641  30.188 -17.113  0.00  0.00      A    N1-
ATOM   1929  CA  GLY A 571     -22.439  29.788 -18.255  0.00  0.00      A    C  
ATOM   1930  C   GLY A 571     -21.738  30.104 -19.561  0.00  0.00      A    C  
ATOM   1931  O   GLY A 571     -20.591  30.554 -19.581  0.00  0.00      A    O  
ATOM   1932  N   TYR A 572     -22.447  29.873 -20.661  0.00  0.00      A    N1-
ATOM   1933  CA  TYR A 572     -21.965  30.039 -22.019  0.00  0.00      A    C  
ATOM   1934  C   TYR A 572     -22.855  31.060 -22.751  0.00  0.00      A    C  
ATOM   1935  O   TYR A 572     -24.091  30.962 -22.715  0.00  0.00      A    O  
ATOM   1936  CB  TYR A 572     -21.956  28.640 -22.684  0.00  0.00      A    C  
ATOM   1937  CG  TYR A 572     -21.592  28.598 -24.150  0.00  0.00      A    C  
ATOM   1938  CD1 TYR A 572     -20.266  28.710 -24.565  0.00  0.00      A    C  
ATOM   1939  CD2 TYR A 572     -22.565  28.381 -25.124  0.00  0.00      A    C  
ATOM   1940  CE1 TYR A 572     -19.924  28.638 -25.915  0.00  0.00      A    C  
ATOM   1941  CE2 TYR A 572     -22.231  28.276 -26.470  0.00  0.00      A    C  
ATOM   1942  CZ  TYR A 572     -20.910  28.410 -26.862  0.00  0.00      A    C  
ATOM   1943  OH  TYR A 572     -20.590  28.349 -28.193  0.00  0.00      A    O1-
ATOM   1944  N   ASP A 573     -22.231  32.058 -23.388  0.00  0.00      A    N1-
ATOM   1945  CA  ASP A 573     -23.022  33.083 -24.071  0.00  0.00      A    C  
ATOM   1946  C   ASP A 573     -23.010  32.934 -25.614  0.00  0.00      A    C  
ATOM   1947  O   ASP A 573     -23.549  33.793 -26.316  0.00  0.00      A    O  
ATOM   1948  CB  ASP A 573     -22.625  34.506 -23.602  0.00  0.00      A    C  
ATOM   1949  CG  ASP A 573     -21.354  35.155 -24.147  0.00  0.00      A    C  
ATOM   1950  OD1 ASP A 573     -20.698  34.556 -25.025  0.00  0.00      A    O  
ATOM   1951  OD2 ASP A 573     -21.038  36.281 -23.719  0.00  0.00      A    O1-
ATOM   1952  N   GLY A 574     -22.432  31.837 -26.113  0.00  0.00      A    N1-
ATOM   1953  CA  GLY A 574     -22.322  31.577 -27.547  0.00  0.00      A    C  
ATOM   1954  C   GLY A 574     -20.943  31.807 -28.130  0.00  0.00      A    C  
ATOM   1955  O   GLY A 574     -20.742  31.611 -29.333  0.00  0.00      A    O  
ATOM   1956  N   HIE A 575     -19.991  32.242 -27.293  0.00  0.00      A    N1-
ATOM   1957  CA  HIE A 575     -18.606  32.516 -27.689  0.00  0.00      A    C  
ATOM   1958  C   HIE A 575     -17.678  32.402 -26.495  0.00  0.00      A    C  
ATOM   1959  O   HIE A 575     -16.622  31.772 -26.568  0.00  0.00      A    O  
ATOM   1960  CB  HIE A 575     -18.487  33.929 -28.273  0.00  0.00      A    C  
ATOM   1961  CG  HIE A 575     -17.198  34.158 -29.001  0.00  0.00      A    C  
ATOM   1962  CD2 HIE A 575     -16.911  34.011 -30.315  0.00  0.00      A    C  
ATOM   1963  ND1 HIE A 575     -16.049  34.572 -28.334  0.00  0.00      A    N  
ATOM   1964  CE1 HIE A 575     -15.112  34.670 -29.261  0.00  0.00      A    C  
ATOM   1965  NE2 HIE A 575     -15.584  34.349 -30.470  0.00  0.00      A    N1-
ATOM   1966  N   THR A 576     -18.091  33.051 -25.399  0.00  0.00      A    N1-
ATOM   1967  CA  THR A 576     -17.388  33.188 -24.127  0.00  0.00      A    C  
ATOM   1968  C   THR A 576     -18.002  32.273 -23.062  0.00  0.00      A    C  
ATOM   1969  O   THR A 576     -19.206  31.982 -23.080  0.00  0.00      A    O  
ATOM   1970  CB  THR A 576     -17.452  34.675 -23.659  0.00  0.00      A    C  
ATOM   1971  CG2 THR A 576     -16.253  35.087 -22.851  0.00  0.00      A    C  
ATOM   1972  OG1 THR A 576     -17.641  35.569 -24.770  0.00  0.00      A    O1-
ATOM   1973  N   PHE A 577     -17.139  31.839 -22.127  0.00  0.00      A    N1-
ATOM   1974  CA  PHE A 577     -17.469  31.063 -20.943  0.00  0.00      A    C  
ATOM   1975  C   PHE A 577     -17.372  32.113 -19.849  0.00  0.00      A    C  
ATOM   1976  O   PHE A 577     -16.310  32.694 -19.637  0.00  0.00      A    O  
ATOM   1977  CB  PHE A 577     -16.476  29.914 -20.754  0.00  0.00      A    C  
ATOM   1978  CG  PHE A 577     -16.621  28.874 -21.829  0.00  0.00      A    C  
ATOM   1979  CD1 PHE A 577     -17.553  27.857 -21.707  0.00  0.00      A    C  
ATOM   1980  CD2 PHE A 577     -15.852  28.937 -22.995  0.00  0.00      A    C  
ATOM   1981  CE1 PHE A 577     -17.707  26.904 -22.722  0.00  0.00      A    C  
ATOM   1982  CE2 PHE A 577     -16.030  28.004 -24.019  0.00  0.00      A    C  
ATOM   1983  CZ  PHE A 577     -16.933  26.974 -23.860  0.00  0.00      A    C  
ATOM   1984  N   LEU A 578     -18.525  32.448 -19.248  0.00  0.00      A    N1-
ATOM   1985  CA  LEU A 578     -18.679  33.517 -18.270  0.00  0.00      A    C  
ATOM   1986  C   LEU A 578     -18.091  33.240 -16.881  0.00  0.00      A    C  
ATOM   1987  O   LEU A 578     -18.138  32.122 -16.383  0.00  0.00      A    O  
ATOM   1988  CB  LEU A 578     -20.163  33.894 -18.147  0.00  0.00      A    C  
ATOM   1989  CG  LEU A 578     -20.918  34.188 -19.442  0.00  0.00      A    C  
ATOM   1990  CD1 LEU A 578     -22.365  34.411 -19.151  0.00  0.00      A    C  
ATOM   1991  CD2 LEU A 578     -20.362  35.432 -20.143  0.00  0.00      A    C  
ATOM   1992  N   ASP A 579     -17.521  34.280 -16.267  0.00  0.00      A    N1-
ATOM   1993  CA  ASP A 579     -17.028  34.200 -14.902  0.00  0.00      A    C  
ATOM   1994  C   ASP A 579     -17.999  35.006 -14.035  0.00  0.00      A    C  
ATOM   1995  O   ASP A 579     -17.998  34.878 -12.821  0.00  0.00      A    O  
ATOM   1996  CB  ASP A 579     -15.557  34.666 -14.763  0.00  0.00      A    C  
ATOM   1997  CG  ASP A 579     -15.226  36.098 -15.152  0.00  0.00      A    C  
ATOM   1998  OD1 ASP A 579     -16.171  36.870 -15.484  0.00  0.00      A    O  
ATOM   1999  OD2 ASP A 579     -14.029  36.453 -15.118  0.00  0.00      A    O1-
ATOM   2000  N   SER A 580     -18.885  35.773 -14.689  0.00  0.00      A    N1-
ATOM   2001  CA  SER A 580     -19.892  36.608 -14.063  0.00  0.00      A    C  
ATOM   2002  C   SER A 580     -20.829  35.852 -13.110  0.00  0.00      A    C  
ATOM   2003  O   SER A 580     -21.369  34.784 -13.447  0.00  0.00      A    O  
ATOM   2004  CB  SER A 580     -20.702  37.333 -15.134  0.00  0.00      A    C  
ATOM   2005  OG  SER A 580     -21.882  37.895 -14.587  0.00  0.00      A    O1-
ATOM   2006  N   VAL A 581     -21.011  36.430 -11.912  0.00  0.00      A    N1-
ATOM   2007  CA  VAL A 581     -21.950  35.943 -10.907  0.00  0.00      A    C  
ATOM   2008  C   VAL A 581     -22.975  37.062 -10.670  0.00  0.00      A    C  
ATOM   2009  O   VAL A 581     -22.613  38.146 -10.208  0.00  0.00      A    O  
ATOM   2010  CB  VAL A 581     -21.307  35.426  -9.598  0.00  0.00      A    C  
ATOM   2011  CG1 VAL A 581     -22.386  34.941  -8.619  0.00  0.00      A    C  
ATOM   2012  CG2 VAL A 581     -20.285  34.323  -9.883  0.00  0.00      A    C  
ATOM   2013  N   GLU A 582     -24.235  36.817 -11.069  0.00  0.00      A    N1-
ATOM   2014  CA  GLU A 582     -25.331  37.758 -10.897  0.00  0.00      A    C  
ATOM   2015  C   GLU A 582     -26.222  37.320  -9.748  0.00  0.00      A    C  
ATOM   2016  O   GLU A 582     -26.334  36.129  -9.454  0.00  0.00      A    O  
ATOM   2017  CB  GLU A 582     -26.143  37.938 -12.184  0.00  0.00      A    C  
ATOM   2018  CG  GLU A 582     -25.484  38.802 -13.243  0.00  0.00      A    C  
ATOM   2019  CD  GLU A 582     -26.393  39.044 -14.426  0.00  0.00      A    C  
ATOM   2020  OE1 GLU A 582     -27.408  39.762 -14.260  0.00  0.00      A    O  
ATOM   2021  OE2 GLU A 582     -26.095  38.505 -15.517  0.00  0.00      A    O1-
ATOM   2022  N   CYS A 583     -26.863  38.290  -9.109  0.00  0.00      A    N1-
ATOM   2023  CA  CYS A 583     -27.736  38.075  -7.961  0.00  0.00      A    C  
ATOM   2024  C   CYS A 583     -29.109  38.769  -8.165  0.00  0.00      A    C  
ATOM   2025  O   CYS A 583     -29.142  39.966  -8.425  0.00  0.00      A    O  
ATOM   2026  CB  CYS A 583     -27.028  38.569  -6.705  0.00  0.00      A    C  
ATOM   2027  SG  CYS A 583     -27.941  38.297  -5.175  0.00  0.00      A    S  
ATOM   2028  N   TYR A 584     -30.220  38.016  -8.062  0.00  0.00      A    N1-
ATOM   2029  CA  TYR A 584     -31.586  38.525  -8.205  0.00  0.00      A    C  
ATOM   2030  C   TYR A 584     -32.230  38.780  -6.853  0.00  0.00      A    C  
ATOM   2031  O   TYR A 584     -32.318  37.862  -6.032  0.00  0.00      A    O  
ATOM   2032  CB  TYR A 584     -32.480  37.563  -9.028  0.00  0.00      A    C  
ATOM   2033  CG  TYR A 584     -33.917  38.029  -9.201  0.00  0.00      A    C  
ATOM   2034  CD1 TYR A 584     -34.230  39.108 -10.032  0.00  0.00      A    C  
ATOM   2035  CD2 TYR A 584     -34.968  37.371  -8.561  0.00  0.00      A    C  
ATOM   2036  CE1 TYR A 584     -35.552  39.535 -10.196  0.00  0.00      A    C  
ATOM   2037  CE2 TYR A 584     -36.291  37.792  -8.717  0.00  0.00      A    C  
ATOM   2038  CZ  TYR A 584     -36.577  38.876  -9.530  0.00  0.00      A    C  
ATOM   2039  OH  TYR A 584     -37.878  39.278  -9.667  0.00  0.00      A    O1-
ATOM   2040  N   ASP A 585     -32.706  40.029  -6.636  0.00  0.00      A    N1-
ATOM   2041  CA  ASP A 585     -33.450  40.416  -5.446  0.00  0.00      A    C  
ATOM   2042  C   ASP A 585     -34.939  40.465  -5.836  0.00  0.00      A    C  
ATOM   2043  O   ASP A 585     -35.342  41.334  -6.620  0.00  0.00      A    O  
ATOM   2044  CB  ASP A 585     -32.972  41.767  -4.866  0.00  0.00      A    C  
ATOM   2045  CG  ASP A 585     -33.615  42.195  -3.544  0.00  0.00      A    C  
ATOM   2046  OD1 ASP A 585     -34.340  41.364  -2.920  0.00  0.00      A    O  
ATOM   2047  OD2 ASP A 585     -33.383  43.351  -3.121  0.00  0.00      A    O1-
ATOM   2048  N   PRO A 586     -35.763  39.518  -5.318  0.00  0.00      A    N  
ATOM   2049  CA  PRO A 586     -37.191  39.510  -5.677  0.00  0.00      A    C  
ATOM   2050  C   PRO A 586     -37.983  40.724  -5.188  0.00  0.00      A    C  
ATOM   2051  O   PRO A 586     -39.013  41.031  -5.784  0.00  0.00      A    O  
ATOM   2052  CB  PRO A 586     -37.702  38.200  -5.067  0.00  0.00      A    C  
ATOM   2053  CG  PRO A 586     -36.791  37.944  -3.927  0.00  0.00      A    C  
ATOM   2054  CD  PRO A 586     -35.444  38.405  -4.400  0.00  0.00      A    C  
ATOM   2055  N   ASP A 587     -37.507  41.396  -4.114  0.00  0.00      A    N1-
ATOM   2056  CA  ASP A 587     -38.156  42.568  -3.506  0.00  0.00      A    C  
ATOM   2057  C   ASP A 587     -38.099  43.804  -4.397  0.00  0.00      A    C  
ATOM   2058  O   ASP A 587     -39.037  44.596  -4.390  0.00  0.00      A    O  
ATOM   2059  CB  ASP A 587     -37.547  42.891  -2.122  0.00  0.00      A    C  
ATOM   2060  CG  ASP A 587     -37.802  41.865  -1.018  0.00  0.00      A    C  
ATOM   2061  OD1 ASP A 587     -38.598  40.909  -1.251  0.00  0.00      A    O  
ATOM   2062  OD2 ASP A 587     -37.211  42.016   0.079  0.00  0.00      A    O1-
ATOM   2063  N   THR A 588     -36.995  43.960  -5.155  0.00  0.00      A    N1-
ATOM   2064  CA  THR A 588     -36.767  45.083  -6.060  0.00  0.00      A    C  
ATOM   2065  C   THR A 588     -36.874  44.676  -7.541  0.00  0.00      A    C  
ATOM   2066  O   THR A 588     -36.902  45.558  -8.401  0.00  0.00      A    O  
ATOM   2067  CB  THR A 588     -35.429  45.780  -5.729  0.00  0.00      A    C  
ATOM   2068  CG2 THR A 588     -35.422  46.414  -4.336  0.00  0.00      A    C  
ATOM   2069  OG1 THR A 588     -34.358  44.844  -5.851  0.00  0.00      A    O1-
ATOM   2070  N   ASP A 589     -36.976  43.349  -7.835  0.00  0.00      A    N1-
ATOM   2071  CA  ASP A 589     -37.028  42.774  -9.187  0.00  0.00      A    C  
ATOM   2072  C   ASP A 589     -35.808  43.280  -9.999  0.00  0.00      A    C  
ATOM   2073  O   ASP A 589     -35.943  43.861 -11.077  0.00  0.00      A    O  
ATOM   2074  CB  ASP A 589     -38.394  43.013  -9.891  0.00  0.00      A    C  
ATOM   2075  CG  ASP A 589     -38.553  42.396 -11.288  0.00  0.00      A    C  
ATOM   2076  OD1 ASP A 589     -38.083  41.253 -11.495  0.00  0.00      A    O  
ATOM   2077  OD2 ASP A 589     -39.156  43.062 -12.175  0.00  0.00      A    O1-
ATOM   2078  N   THR A 590     -34.616  43.128  -9.411  0.00  0.00      A    N1-
ATOM   2079  CA  THR A 590     -33.372  43.573 -10.027  0.00  0.00      A    C  
ATOM   2080  C   THR A 590     -32.281  42.539  -9.862  0.00  0.00      A    C  
ATOM   2081  O   THR A 590     -32.212  41.862  -8.836  0.00  0.00      A    O  
ATOM   2082  CB  THR A 590     -32.906  44.951  -9.476  0.00  0.00      A    C  
ATOM   2083  CG2 THR A 590     -33.827  46.106  -9.869  0.00  0.00      A    C  
ATOM   2084  OG1 THR A 590     -32.761  44.895  -8.054  0.00  0.00      A    O1-
ATOM   2085  N   TRP A 591     -31.423  42.441 -10.891  0.00  0.00      A    N1-
ATOM   2086  CA  TRP A 591     -30.228  41.620 -10.959  0.00  0.00      A    C  
ATOM   2087  C   TRP A 591     -29.021  42.546 -10.811  0.00  0.00      A    C  
ATOM   2088  O   TRP A 591     -29.057  43.683 -11.282  0.00  0.00      A    O  
ATOM   2089  CB  TRP A 591     -30.129  40.894 -12.307  0.00  0.00      A    C  
ATOM   2090  CG  TRP A 591     -31.104  39.771 -12.497  0.00  0.00      A    C  
ATOM   2091  CD1 TRP A 591     -32.344  39.850 -13.063  0.00  0.00      A    C  
ATOM   2092  CD2 TRP A 591     -30.882  38.383 -12.206  0.00  0.00      A    C  
ATOM   2093  CE2 TRP A 591     -32.046  37.681 -12.599  0.00  0.00      A    C  
ATOM   2094  CE3 TRP A 591     -29.823  37.663 -11.614  0.00  0.00      A    C  
ATOM   2095  NE1 TRP A 591     -32.928  38.607 -13.102  0.00  0.00      A    N1-
ATOM   2096  CZ2 TRP A 591     -32.181  36.291 -12.426  0.00  0.00      A    C  
ATOM   2097  CZ3 TRP A 591     -29.967  36.293 -11.422  0.00  0.00      A    C  
ATOM   2098  CH2 TRP A 591     -31.135  35.621 -11.826  0.00  0.00      A    C  
ATOM   2099  N   SER A 592     -27.950  42.068 -10.165  0.00  0.00      A    N1-
ATOM   2100  CA  SER A 592     -26.709  42.837 -10.015  0.00  0.00      A    C  
ATOM   2101  C   SER A 592     -25.522  41.898  -9.988  0.00  0.00      A    C  
ATOM   2102  O   SER A 592     -25.663  40.769  -9.515  0.00  0.00      A    O  
ATOM   2103  CB  SER A 592     -26.739  43.730  -8.774  0.00  0.00      A    C  
ATOM   2104  OG  SER A 592     -26.940  42.998  -7.579  0.00  0.00      A    O1-
ATOM   2105  N   GLU A 593     -24.371  42.335 -10.532  0.00  0.00      A    N1-
ATOM   2106  CA  GLU A 593     -23.147  41.532 -10.513  0.00  0.00      A    C  
ATOM   2107  C   GLU A 593     -22.542  41.673  -9.138  0.00  0.00      A    C  
ATOM   2108  O   GLU A 593     -22.236  42.789  -8.722  0.00  0.00      A    O  
ATOM   2109  CB  GLU A 593     -22.158  41.933 -11.619  0.00  0.00      A    C  
ATOM   2110  CG  GLU A 593     -22.041  40.866 -12.700  0.00  0.00      A    C  
ATOM   2111  CD  GLU A 593     -20.700  40.791 -13.404  0.00  0.00      A    C  
ATOM   2112  OE1 GLU A 593     -20.654  41.051 -14.629  0.00  0.00      A    O  
ATOM   2113  OE2 GLU A 593     -19.695  40.469 -12.730  0.00  0.00      A    O1-
ATOM   2114  N   VAL A 594     -22.435  40.560  -8.410  0.00  0.00      A    N1-
ATOM   2115  CA  VAL A 594     -21.947  40.517  -7.028  0.00  0.00      A    C  
ATOM   2116  C   VAL A 594     -20.495  40.072  -6.911  0.00  0.00      A    C  
ATOM   2117  O   VAL A 594     -19.807  40.459  -5.963  0.00  0.00      A    O  
ATOM   2118  CB  VAL A 594     -22.871  39.674  -6.102  0.00  0.00      A    C  
ATOM   2119  CG1 VAL A 594     -24.159  40.431  -5.803  0.00  0.00      A    C  
ATOM   2120  CG2 VAL A 594     -23.147  38.271  -6.665  0.00  0.00      A    C  
ATOM   2121  N   THR A 595     -20.048  39.236  -7.849  0.00  0.00      A    N1-
ATOM   2122  CA  THR A 595     -18.695  38.692  -7.902  0.00  0.00      A    C  
ATOM   2123  C   THR A 595     -18.392  38.109  -9.282  0.00  0.00      A    C  
ATOM   2124  O   THR A 595     -19.231  38.120 -10.197  0.00  0.00      A    O  
ATOM   2125  CB  THR A 595     -18.433  37.686  -6.740  0.00  0.00      A    C  
ATOM   2126  CG2 THR A 595     -19.119  36.321  -6.941  0.00  0.00      A    C  
ATOM   2127  OG1 THR A 595     -17.024  37.529  -6.538  0.00  0.00      A    O1-
ATOM   2128  N   ARG A 596     -17.163  37.611  -9.410  0.00  0.00      A    N1-
ATOM   2129  CA  ARG A 596     -16.622  36.969 -10.586  0.00  0.00      A    C  
ATOM   2130  C   ARG A 596     -16.072  35.660 -10.067  0.00  0.00      A    C  
ATOM   2131  O   ARG A 596     -15.485  35.640  -8.985  0.00  0.00      A    O  
ATOM   2132  CB  ARG A 596     -15.461  37.826 -11.138  0.00  0.00      A    C  
ATOM   2133  CG  ARG A 596     -15.653  38.349 -12.549  0.00  0.00      A    C  
ATOM   2134  CD  ARG A 596     -16.434  39.647 -12.644  0.00  0.00      A    C  
ATOM   2135  NE  ARG A 596     -17.193  39.725 -13.898  0.00  0.00      A    N1-
ATOM   2136  CZ  ARG A 596     -16.730  40.242 -15.034  0.00  0.00      A    C  
ATOM   2137  NH1 ARG A 596     -15.500  40.743 -15.093  0.00  0.00      A    N1+
ATOM   2138  NH2 ARG A 596     -17.493  40.261 -16.120  0.00  0.00      A    N  
ATOM   2139  N   MET A 597     -16.252  34.563 -10.810  0.00  0.00      A    N1-
ATOM   2140  CA  MET A 597     -15.638  33.277 -10.467  0.00  0.00      A    C  
ATOM   2141  C   MET A 597     -14.123  33.465 -10.739  0.00  0.00      A    C  
ATOM   2142  O   MET A 597     -13.750  34.383 -11.480  0.00  0.00      A    O  
ATOM   2143  CB  MET A 597     -16.191  32.154 -11.351  0.00  0.00      A    C  
ATOM   2144  CG  MET A 597     -17.693  31.982 -11.251  0.00  0.00      A    C  
ATOM   2145  SD  MET A 597     -18.328  30.589 -12.226  0.00  0.00      A    S  
ATOM   2146  CE  MET A 597     -18.348  29.421 -11.000  0.00  0.00      A    C  
ATOM   2147  N   THR A 598     -13.258  32.601 -10.166  0.00  0.00      A    N1-
ATOM   2148  CA  THR A 598     -11.798  32.716 -10.355  0.00  0.00      A    C  
ATOM   2149  C   THR A 598     -11.391  32.573 -11.836  0.00  0.00      A    C  
ATOM   2150  O   THR A 598     -10.346  33.089 -12.255  0.00  0.00      A    O  
ATOM   2151  CB  THR A 598     -11.034  31.779  -9.423  0.00  0.00      A    C  
ATOM   2152  CG2 THR A 598     -11.301  32.087  -7.963  0.00  0.00      A    C  
ATOM   2153  OG1 THR A 598     -11.371  30.423  -9.725  0.00  0.00      A    O1-
ATOM   2154  N   SER A 599     -12.253  31.890 -12.620  0.00  0.00      A    N1-
ATOM   2155  CA  SER A 599     -12.137  31.680 -14.054  0.00  0.00      A    C  
ATOM   2156  C   SER A 599     -13.545  31.360 -14.599  0.00  0.00      A    C  
ATOM   2157  O   SER A 599     -14.402  30.886 -13.863  0.00  0.00      A    O  
ATOM   2158  CB  SER A 599     -11.103  30.594 -14.390  0.00  0.00      A    C  
ATOM   2159  OG  SER A 599     -11.421  29.311 -13.871  0.00  0.00      A    O1-
ATOM   2160  N   GLY A 600     -13.756  31.696 -15.862  0.00  0.00      A    N1-
ATOM   2161  CA  GLY A 600     -14.975  31.482 -16.616  0.00  0.00      A    C  
ATOM   2162  C   GLY A 600     -15.223  30.026 -16.922  0.00  0.00      A    C  
ATOM   2163  O   GLY A 600     -14.290  29.292 -17.249  0.00  0.00      A    O  
ATOM   2164  N   ARG A 601     -16.487  29.598 -16.818  0.00  0.00      A    N1-
ATOM   2165  CA  ARG A 601     -16.833  28.210 -17.074  0.00  0.00      A    C  
ATOM   2166  C   ARG A 601     -18.333  28.062 -17.235  0.00  0.00      A    C  
ATOM   2167  O   ARG A 601     -19.095  28.894 -16.728  0.00  0.00      A    O  
ATOM   2168  CB  ARG A 601     -16.322  27.318 -15.912  0.00  0.00      A    C  
ATOM   2169  CG  ARG A 601     -16.997  27.650 -14.575  0.00  0.00      A    C  
ATOM   2170  CD  ARG A 601     -16.239  27.154 -13.398  0.00  0.00      A    C  
ATOM   2171  NE  ARG A 601     -15.145  28.051 -13.038  0.00  0.00      A    N1-
ATOM   2172  CZ  ARG A 601     -14.531  28.019 -11.868  0.00  0.00      A    C  
ATOM   2173  NH1 ARG A 601     -14.931  27.176 -10.929  0.00  0.00      A    N1+
ATOM   2174  NH2 ARG A 601     -13.537  28.856 -11.611  0.00  0.00      A    N  
ATOM   2175  N   SER A 602     -18.743  26.963 -17.889  0.00  0.00      A    N1-
ATOM   2176  CA  SER A 602     -20.134  26.547 -18.058  0.00  0.00      A    C  
ATOM   2177  C   SER A 602     -20.342  25.122 -17.509  0.00  0.00      A    C  
ATOM   2178  O   SER A 602     -19.363  24.415 -17.286  0.00  0.00      A    O  
ATOM   2179  CB  SER A 602     -20.552  26.643 -19.526  0.00  0.00      A    C  
ATOM   2180  OG  SER A 602     -19.708  25.870 -20.355  0.00  0.00      A    O1-
ATOM   2181  N   GLY A 603     -21.602  24.722 -17.291  0.00  0.00      A    N1-
ATOM   2182  CA  GLY A 603     -21.946  23.368 -16.861  0.00  0.00      A    C  
ATOM   2183  C   GLY A 603     -21.440  22.940 -15.513  0.00  0.00      A    C  
ATOM   2184  O   GLY A 603     -21.052  21.784 -15.316  0.00  0.00      A    O  
ATOM   2185  N   VAL A 604     -21.497  23.859 -14.568  0.00  0.00      A    N1-
ATOM   2186  CA  VAL A 604     -21.108  23.659 -13.173  0.00  0.00      A    C  
ATOM   2187  C   VAL A 604     -22.312  23.132 -12.394  0.00  0.00      A    C  
ATOM   2188  O   VAL A 604     -23.457  23.385 -12.782  0.00  0.00      A    O  
ATOM   2189  CB  VAL A 604     -20.545  24.947 -12.522  0.00  0.00      A    C  
ATOM   2190  CG1 VAL A 604     -19.442  25.537 -13.338  0.00  0.00      A    C  
ATOM   2191  CG2 VAL A 604     -21.616  25.988 -12.271  0.00  0.00      A    C  
ATOM   2192  N   GLY A 605     -22.020  22.426 -11.308  0.00  0.00      A    N1-
ATOM   2193  CA  GLY A 605     -22.985  21.941 -10.340  0.00  0.00      A    C  
ATOM   2194  C   GLY A 605     -22.885  22.882  -9.161  0.00  0.00      A    C  
ATOM   2195  O   GLY A 605     -21.781  23.180  -8.720  0.00  0.00      A    O  
ATOM   2196  N   VAL A 606     -24.011  23.427  -8.687  0.00  0.00      A    N1-
ATOM   2197  CA  VAL A 606     -24.020  24.395  -7.589  0.00  0.00      A    C  
ATOM   2198  C   VAL A 606     -24.938  23.941  -6.448  0.00  0.00      A    C  
ATOM   2199  O   VAL A 606     -26.025  23.448  -6.703  0.00  0.00      A    O  
ATOM   2200  CB  VAL A 606     -24.382  25.839  -8.085  0.00  0.00      A    C  
ATOM   2201  CG1 VAL A 606     -24.412  26.842  -6.935  0.00  0.00      A    C  
ATOM   2202  CG2 VAL A 606     -23.408  26.318  -9.153  0.00  0.00      A    C  
ATOM   2203  N   ALA A 607     -24.516  24.159  -5.189  0.00  0.00      A    N1-
ATOM   2204  CA  ALA A 607     -25.317  23.917  -3.975  0.00  0.00      A    C  
ATOM   2205  C   ALA A 607     -24.885  24.854  -2.846  0.00  0.00      A    C  
ATOM   2206  O   ALA A 607     -23.825  25.452  -2.935  0.00  0.00      A    O  
ATOM   2207  CB  ALA A 607     -25.232  22.455  -3.551  0.00  0.00      A    C  
ATOM   2208  N   VAL A 608     -25.738  25.036  -1.830  0.00  0.00      A    N1-
ATOM   2209  CA  VAL A 608     -25.477  25.874  -0.642  0.00  0.00      A    C  
ATOM   2210  C   VAL A 608     -25.530  25.000   0.628  0.00  0.00      A    C  
ATOM   2211  O   VAL A 608     -26.455  24.209   0.763  0.00  0.00      A    O  
ATOM   2212  CB  VAL A 608     -26.439  27.104  -0.529  0.00  0.00      A    C  
ATOM   2213  CG1 VAL A 608     -26.105  27.966   0.684  0.00  0.00      A    C  
ATOM   2214  CG2 VAL A 608     -26.384  27.957  -1.783  0.00  0.00      A    C  
ATOM   2215  N   THR A 609     -24.527  25.146   1.538  0.00  0.00      A    N1-
ATOM   2216  CA  THR A 609     -24.412  24.464   2.844  0.00  0.00      A    C  
ATOM   2217  C   THR A 609     -23.476  25.262   3.783  0.00  0.00      A    C  
ATOM   2218  O   THR A 609     -23.322  26.480   3.592  0.00  0.00      A    O  
ATOM   2219  CB  THR A 609     -24.064  22.941   2.724  0.00  0.00      A    C  
ATOM   2220  CG2 THR A 609     -22.586  22.641   2.371  0.00  0.00      A    C  
ATOM   2221  OG1 THR A 609     -24.469  22.260   3.920  0.00  0.00      A    O1-
ATOM   2222  OXT THR A 609     -22.913  24.669   4.723  0.00  0.00      A    O1-
END
